# Supplementary material for: Structural Characterization of a Novel Galactoarabinan from Baphicacanthus cusia and Its Protective Effects Against Oxidative Stress and Inflammation via the PI3K/Akt and Nrf2/HO-1 Signaling Axes
Source: Antioxidants (Basel). 2026 Jun 19;15(6):770. doi: 10.3390/antiox15060770 (PMC13295634; doi:10.3390/antiox15060770)
Supplement: Supplementary file 1 [file antioxidants-15-00770-s001.zip]

Archive with 6 entries (6 files):
- .DS_Store
- antioxidants-4336095-table S1.pdf
- antioxidants-4336095-table S2.pdf
- antioxidants-4336095-table S3.csv
- antioxidants-4336095-table S4.csv
- antioxidants-4336095-table S5.csv
