# Supplementary material for: Structural Characterization of a Novel Galactoarabinan from Baphicacanthus cusia and Its Protective Effects Against Oxidative Stress and Inflammation via the PI3K/Akt and Nrf2/HO-1 Signaling Axes
Source: Antioxidants (Basel). 2026 Jun 19;15(6):770. doi: 10.3390/antiox15060770 (PMC13295634; doi:10.3390/antiox15060770)
Supplement: Supplementary file 1 [file antioxidants-15-00770-s001.zip › antioxidants-4336095-table S3.csv]

Table S3. Upregulated (top 100) and downregulated (top 100) differentially expressed genes.
Gene id	Gene name	Gene description	Log2FC(Treat/Control)	Padjust	Treat	Control
ENSMUSG00000027399	Il1a	interleukin 1 alpha [Source:MGI Symbol;Acc:MGI:96542]	5.251560645	9.84773415827E-37	7.526666667	0.2
ENSMUSG00000015243	Abca1	ATP-binding cassette, sub-family A (ABC1), member 1 [Source:MGI Symbol;Acc:MGI:99607]	-2.201227295	9.47424897374E-40	0.64	2.583333333
ENSMUSG00000027546	Atp9a	ATPase, class II, type 9A [Source:MGI Symbol;Acc:MGI:1330826]	-3.296667484	9.15292014642E-20	0.24	2.406666667
ENSMUSG00000031613	Hpgd	hydroxyprostaglandin dehydrogenase 15 (NAD) [Source:MGI Symbol;Acc:MGI:108085]	-3.182003472	9.12085892275E-7	0.166666667	1.57
ENSMUSG00000090175	Ugt1a9	UDP glucuronosyltransferase 1 family, polypeptide A9 [Source:MGI Symbol;Acc:MGI:3576092]	-7.887739529	9.08413087969E-9	0	1.41
ENSMUSG00000020407	Upp1	uridine phosphorylase 1 [Source:MGI Symbol;Acc:MGI:1097668]	4.075713658	9.05158628109E-36	18.38666667	1.32
ENSMUSG00000026308	Klhl30	kelch-like 30 [Source:MGI Symbol;Acc:MGI:1918038]	-3.562865296	9.011284776E-12	0.11	1.356666667
ENSMUSG00000079597	Cstdc4	cystatin domain containing 4 [Source:MGI Symbol;Acc:MGI:3645124]	5.71828106	8.98405413744E-53	131.9566667	2.576666667
ENSMUSG00000025014	Dntt	deoxynucleotidyltransferase, terminal [Source:MGI Symbol;Acc:MGI:98659]	-2.780851516	8.36446335151E-5	0.133333333	0.97
ENSMUSG00000043263	Ifi209	interferon activated gene 209 [Source:MGI Symbol;Acc:MGI:2138243]	4.738747505	8.19423982379E-76	11.83	0.38
ENSMUSG00000110235	Gm5086	predicted gene 5086 [Source:MGI Symbol;Acc:MGI:3644417]	-3.615771343	8.14535293332E-10	0.27	3.043333333
ENSMUSG00000033213	AA467197	expressed sequence AA467197 [Source:MGI Symbol;Acc:MGI:3034182]	6.134034526	8.1011311459E-5	1.48	0
ENSMUSG00000070501	Ifi214	interferon activated gene 214 [Source:MGI Symbol;Acc:MGI:3584522]	6.134822655	7.95847360994E-5	0.323333333	0
ENSMUSG00000026984	Il36a	interleukin 36A [Source:MGI Symbol;Acc:MGI:1859324]	6.724447529	7.46275192221E-7	5.086666667	0.03
ENSMUSG00000006567	Atp7b	ATPase, Cu++ transporting, beta polypeptide [Source:MGI Symbol;Acc:MGI:103297]	-2.480232633	7.28859861321E-18	0.233333333	1.303333333
ENSMUSG00000055493	Epm2a	epilepsy, progressive myoclonic epilepsy, type 2 gene alpha [Source:MGI Symbol;Acc:MGI:1341085]	-2.168010004	7.28412498329E-38	1.67	7.586666667
ENSMUSG00000068874	Selenbp1	selenium binding protein 1 [Source:MGI Symbol;Acc:MGI:96825]	-3.158245372	7.2735709982E-130	5.05	45.4
ENSMUSG00000027398	Il1b	interleukin 1 beta [Source:MGI Symbol;Acc:MGI:96543]	5.572127329	7.00974453345E-41	13.88333333	0.286666667
ENSMUSG00000108176	Gm43965	predicted gene, 43965 [Source:MGI Symbol;Acc:MGI:5690357]	-2.95159224	6.58388104976E-5	0.383333333	3.01
ENSMUSG00000006362	Cbfa2t3	CBFA2/RUNX1 translocation partner 3 [Source:MGI Symbol;Acc:MGI:1338013]	-3.574460125	6.50190452826E-8	0.043333333	0.4
ENSMUSG00000010362	Rdm1	RAD52 motif 1 [Source:MGI Symbol;Acc:MGI:1913849]	-2.401258421	6.40719031482E-7	1.56	4.063333333
ENSMUSG00000036158	Prickle1	prickle planar cell polarity protein 1 [Source:MGI Symbol;Acc:MGI:1916034]	4.230821502	6.08695378771E-11	0.866666667	0.046666667
ENSMUSG00000045382	Cxcr4	chemokine (C-X-C motif) receptor 4 [Source:MGI Symbol;Acc:MGI:109563]	-3.638960966	6.04130938341E-13	0.303333333	3.233333333
ENSMUSG00000057596	Trim30d	tripartite motif-containing 30D [Source:MGI Symbol;Acc:MGI:3035181]	3.916016142	5.93183427961E-20	2.663333333	0.23
ENSMUSG00000038179	Slamf7	SLAM family member 7 [Source:MGI Symbol;Acc:MGI:1922595]	7.417159971	5.84750574486E-8	1.016666667	0
ENSMUSG00000040093	Bmf	BCL2 modifying factor [Source:MGI Symbol;Acc:MGI:2176433]	-2.280058938	5.68920017869E-28	0.983333333	6.12
ENSMUSG00000046908	Ltb4r1	leukotriene B4 receptor 1 [Source:MGI Symbol;Acc:MGI:1309472]	4.567833598	5.53494580211E-8	2.11	0.093333333
ENSMUSG00000089722	Cd300ld5	CD300 molecule like family member D5 [Source:MGI Symbol;Acc:MGI:3702661]	4.308982162	5.4160427278E-5	2.753333333	0.156666667
ENSMUSG00000047786	Lix1	limb and CNS expressed 1 [Source:MGI Symbol;Acc:MGI:1913893]	4.03879923	5.20693251282E-226	30.74333333	2.046666667
ENSMUSG00000028583	Pdpn	podoplanin [Source:MGI Symbol;Acc:MGI:103098]	5.051883206	5.20093294316E-26	5.776666667	0.166666667
ENSMUSG00000020872	Tac4	tachykinin 4 [Source:MGI Symbol;Acc:MGI:1931130]	-2.31998142	5.09845944964E-6	0.603333333	2.99
ENSMUSG00000026489	Coq8a	coenzyme Q8A [Source:MGI Symbol;Acc:MGI:1914676]	-3.047829503	4.78269742227E-14	0.663333333	1.646666667
ENSMUSG00000002885	Adgre5	adhesion G protein-coupled receptor E5 [Source:MGI Symbol;Acc:MGI:1347095]	-2.32961624	4.76831463025E-5	0.213333333	0.97
ENSMUSG00000038067	Csf3	colony stimulating factor 3 (granulocyte) [Source:MGI Symbol;Acc:MGI:1339751]	8.104914574	4.69868484573E-277	213.9766667	0.766666667
ENSMUSG00000115801	Gm55330	predicted gene, 55330 [Source:MGI Symbol;Acc:MGI:6847131]	4.412666382	4.48680697133E-184	21.03666667	0.986666667
ENSMUSG00000047604	Frat2	frequently rearranged in advanced T cell lymphomas 2 [Source:MGI Symbol;Acc:MGI:2673967]	-3.981350198	4.3367657449E-14	0.15	2.36
ENSMUSG00000026414	Tnnt2	troponin T2, cardiac [Source:MGI Symbol;Acc:MGI:104597]	7.106412997	4.23105889757E-7	1.81	0
ENSMUSG00000027514	Zbp1	Z-DNA binding protein 1 [Source:MGI Symbol;Acc:MGI:1927449]	4.575386156	4.17248869297E-149	59.65	2.906666667
ENSMUSG00000021298	Gpr132	G protein-coupled receptor 132 [Source:MGI Symbol;Acc:MGI:1890220]	-2.571473796	4.05631833896E-21	0.733333333	4.426666667
ENSMUSG00000026959	Grin1	glutamate receptor, ionotropic, NMDA1 (zeta 1) [Source:MGI Symbol;Acc:MGI:95819]	-3.922369478	3.99396452811E-12	0.15	1.29
ENSMUSG00000059336	Slc14a1	solute carrier family 14 (urea transporter), member 1 [Source:MGI Symbol;Acc:MGI:1351654]	-3.845477114	3.9846699694E-25	0.19	3.143333333
ENSMUSG00000025141	Myadml2	myeloid-associated differentiation marker-like 2 [Source:MGI Symbol;Acc:MGI:1915765]	-2.764293774	3.81080215327E-9	0.74	2.746666667
ENSMUSG00000055202	Zfp811	zinc finger protein 811 [Source:MGI Symbol;Acc:MGI:2682944]	4.115665454	3.64222128491E-20	1.99	0.156666667
ENSMUSG00000057424	Or10d1c	olfactory receptor family 10 subfamily D member 1C [Source:MGI Symbol;Acc:MGI:3030768]	-2.777675239	3.28718879175E-12	0.36	2.716666667
ENSMUSG00000037196	Pacrg	PARK2 co-regulated [Source:MGI Symbol;Acc:MGI:1916560]	3.939522395	3.2204124526E-6	1.64	0.103333333
ENSMUSG00000032323	Cyp11a1	cytochrome P450, family 11, subfamily a, polypeptide 1 [Source:MGI Symbol;Acc:MGI:88582]	4.480447888	3.19431159236E-16	2.753333333	0.13
ENSMUSG00000048424	Ranbp3l	RAN binding protein 3-like [Source:MGI Symbol;Acc:MGI:2444654]	-5.482121497	3.09744312079E-298	1.243333333	66.08333333
ENSMUSG00000044716	Dok7	docking protein 7 [Source:MGI Symbol;Acc:MGI:3584043]	4.477301252	3.04260896509E-14	1.996666667	0.09
ENSMUSG00000016758	Bik	BCL2-interacting killer [Source:MGI Symbol;Acc:MGI:1206591]	4.13324062	2.979591329E-5	2.32	0.193333333
ENSMUSG00000022885	St6gal1	beta galactoside alpha 2,6 sialyltransferase 1 [Source:MGI Symbol;Acc:MGI:108470]	-2.631561953	2.70301651284E-52	1.136666667	6.006666667
ENSMUSG00000040276	Pacsin1	protein kinase C and casein kinase substrate in neurons 1 [Source:MGI Symbol;Acc:MGI:1345181]	-2.353914725	2.69269562763E-5	0.306666667	1.366666667
ENSMUSG00000032411	Tfdp2	transcription factor Dp 2 [Source:MGI Symbol;Acc:MGI:107167]	-2.312042908	2.6602555565E-68	4.423333333	14.83666667
ENSMUSG00000050578	Mmp13	matrix metallopeptidase 13 [Source:MGI Symbol;Acc:MGI:1340026]	5.30959304	2.65451956744E-5	0.646666667	0.016666667
ENSMUSG00000021367	Edn1	endothelin 1 [Source:MGI Symbol;Acc:MGI:95283]	5.914142211	2.44325149243E-77	16.55666667	0.276666667
ENSMUSG00000031445	Proz	protein Z, vitamin K-dependent plasma glycoprotein [Source:MGI Symbol;Acc:MGI:1860488]	-2.864254978	2.41142157368E-6	0.103333333	0.763333333
ENSMUSG00000022218	Tgm1	transglutaminase 1, K polypeptide [Source:MGI Symbol;Acc:MGI:98730]	5.205709606	2.35233950737E-34	4.71	0.126666667
ENSMUSG00000034614	Pik3ip1	phosphoinositide-3-kinase interacting protein 1 [Source:MGI Symbol;Acc:MGI:1917016]	-2.246244998	2.34645062402E-10	0.52	2.88
ENSMUSG00000025746	Il6	interleukin 6 [Source:MGI Symbol;Acc:MGI:96559]	8.711593115	2.28696230491E-38	47.81666667	0.093333333
ENSMUSG00000038204	Asb10	ankyrin repeat and SOCS box-containing 10 [Source:MGI Symbol;Acc:MGI:2152836]	-3.460079461	2.2579378321E-23	0.506666667	5.316666667
ENSMUSG00000039611	Pgap4	post-GPI attachment to proteins GalNAc transferase 4 [Source:MGI Symbol;Acc:MGI:1914313]	3.913289828	2.19685627185E-5	0.636666667	0.036666667
ENSMUSG00000031451	Gas6	growth arrest specific 6 [Source:MGI Symbol;Acc:MGI:95660]	-2.429155634	2.18939735883E-36	1.633333333	8.806666667
ENSMUSG00000038094	Atp13a4	ATPase type 13A4 [Source:MGI Symbol;Acc:MGI:1924456]	4.03975784	2.17378380402E-7	1.743333333	0.076666667
ENSMUSG00000078763	Slfn1	schlafen 1 [Source:MGI Symbol;Acc:MGI:1313259]	6.034885941	2.08625774868E-10	2.44	0.036666667
ENSMUSG00000058515	Or8d1b	olfactory receptor family 8 subfamily D member 1B [Source:MGI Symbol;Acc:MGI:3030767]	-2.572575944	1.91267870339E-23	0.973333333	5.486666667
ENSMUSG00000026921	Egfl7	EGF-like domain 7 [Source:MGI Symbol;Acc:MGI:2449923]	-2.253298544	1.8760951132E-9	1.936666667	7.33
ENSMUSG00000018916	Csf2	colony stimulating factor 2 (granulocyte-macrophage) [Source:MGI Symbol;Acc:MGI:1339752]	4.657396923	1.85138658926E-52	32.08666667	1.286666667
ENSMUSG00000030745	Il21r	interleukin 21 receptor [Source:MGI Symbol;Acc:MGI:1890475]	-2.689573875	1.80852773016E-21	0.653333333	4.316666667
ENSMUSG00000032589	Bsn	bassoon [Source:MGI Symbol;Acc:MGI:1277955]	-2.484813692	1.71182799877E-16	0.153333333	0.886666667
ENSMUSG00000097466	D430036J16Rik	RIKEN cDNA D430036J16 gene [Source:MGI Symbol;Acc:MGI:2441977]	-3.405846602	1.6631060571E-32	0.623333333	8.923333333
ENSMUSG00000066383	Iqcf1	IQ motif containing F1 [Source:MGI Symbol;Acc:MGI:1921517]	6.436476391	1.61921533615E-5	3.513333333	0
ENSMUSG00000022419	Deptor	DEP domain containing MTOR-interacting protein [Source:MGI Symbol;Acc:MGI:2146322]	-2.828080639	1.59394706093E-35	0.263333333	1.88
ENSMUSG00000047139	Cd24a	CD24a antigen [Source:MGI Symbol;Acc:MGI:88323]	-2.163801473	1.57979009516E-16	1.536666667	6.996666667
ENSMUSG00000051124	Gimap9	GTPase, IMAP family member 9 [Source:MGI Symbol;Acc:MGI:3511744]	4.244825944	1.52886693565E-5	1.39	0.076666667
ENSMUSG00000102037	Bcl2a1a	B cell leukemia/lymphoma 2 related protein A1a [Source:MGI Symbol;Acc:MGI:102687]	4.15128396	1.4759512413E-28	16.70333333	0.916666667
ENSMUSG00000074141	Il4i1	interleukin 4 induced 1 [Source:MGI Symbol;Acc:MGI:109552]	-4.033177519	1.46303579026E-14	0.216666667	3.183333333
ENSMUSG00000115368	Gm48942	predicted gene, 48942 [Source:MGI Symbol;Acc:MGI:6118263]	4.600373311	1.4628183992E-15	8.413333333	0.34
ENSMUSG00000024975	Pdcd4	programmed cell death 4 [Source:MGI Symbol;Acc:MGI:107490]	-2.155975773	1.43194912586E-27	1.946666667	8.923333333
ENSMUSG00000104213	Ighd	immunoglobulin heavy constant delta [Source:MGI Symbol;Acc:MGI:96447]	-2.430099392	1.3986499031E-11	0.626666667	3.416666667
ENSMUSG00000082160	Gm11578	predicted gene 11578 [Source:MGI Symbol;Acc:MGI:3650505]	6.544714486	1.38934909376E-5	5.24	0
ENSMUSG00000049044	Rapgef4	Rap guanine nucleotide exchange factor (GEF) 4 [Source:MGI Symbol;Acc:MGI:1917723]	4.20589352	1.38640922006E-6	0.646666667	0.103333333
ENSMUSG00000069873	4930438A08Rik	RIKEN cDNA 4930438A08 gene [Source:MGI Symbol;Acc:MGI:1921238]	5.055284135	1.34267556797E-8	1.44	0.043333333
ENSMUSG00000040133	Gpr176	G protein-coupled receptor 176 [Source:MGI Symbol;Acc:MGI:2685858]	-2.252159217	1.3222451724E-19	0.666666667	3.163333333
ENSMUSG00000025481	Urah	urate (5-hydroxyiso-) hydrolase [Source:MGI Symbol;Acc:MGI:1916142]	8.337914788	1.22268563313E-55	117.45	0.366666667
ENSMUSG00000109715	Gm45606	predicted gene 45606 [Source:MGI Symbol;Acc:MGI:5791442]	-2.731037988	1.21782249973E-17	0.44	2.93
ENSMUSG00000034394	Lif	leukemia inhibitory factor [Source:MGI Symbol;Acc:MGI:96787]	4.706344276	1.21543483817E-37	3.36	0.13
ENSMUSG00000052336	Cx3cr1	chemokine (C-X3-C motif) receptor 1 [Source:MGI Symbol;Acc:MGI:1333815]	-2.853423128	1.15013733217E-246	8.51	61.93666667
ENSMUSG00000044103	Il36g	interleukin 36G [Source:MGI Symbol;Acc:MGI:2449929]	7.83973687	1.10976365589E-9	3.54	0.02
ENSMUSG00000027452	Acss1	acyl-CoA synthetase short-chain family member 1 [Source:MGI Symbol;Acc:MGI:1915988]	-2.177426165	1.03619588887E-7	0.423333333	1.15
ENSMUSG00000018819	Lsp1	lymphocyte specific 1 [Source:MGI Symbol;Acc:MGI:96832]	-2.368276007	1.02791952569E-157	16.27666667	82.51333333
ENSMUSG00000035373	Ccl7	chemokine (C-C motif) ligand 7 [Source:MGI Symbol;Acc:MGI:99512]	8.615310554	1.01986632273E-11	15.81333333	0.04
ENSMUSG00000030638	Sh3gl3	SH3-domain GRB2-like 3 [Source:MGI Symbol;Acc:MGI:700011]	3.922425747	0.044585839	0.363333333	0.02
ENSMUSG00000047496	Rnf152	ring finger protein 152 [Source:MGI Symbol;Acc:MGI:2443787]	-2.984817251	0.042237111	0.01	0.06
ENSMUSG00000001700	Gramd2b	GRAM domain containing 2B [Source:MGI Symbol;Acc:MGI:1914815]	3.999472231	0.039496526	0.166666667	0.013333333
ENSMUSG00000061751	Kalrn	kalirin, RhoGEF kinase [Source:MGI Symbol;Acc:MGI:2685385]	4.01415892	0.037104617	0.143333333	0.01
ENSMUSG00000053749	Gm9920	predicted gene 9920 [Source:MGI Symbol;Acc:MGI:3642228]	-2.542659871	0.036722613	0.15	0.386666667
ENSMUSG00000112026	Gm6653	predicted gene 6653 [Source:MGI Symbol;Acc:MGI:3647484]	-3.478125756	0.035878075	0.04	0.44
ENSMUSG00000112756	Gm48014	predicted gene, 48014 [Source:MGI Symbol;Acc:MGI:6097321]	4.085135379	0.033384094	0.356666667	0.016666667
ENSMUSG00000037493	Cib2	calcium and integrin binding family member 2 [Source:MGI Symbol;Acc:MGI:1929293]	-4.049537347	0.032672478	0.016666667	0.313333333
ENSMUSG00000094626	Tmem121b	transmembrane protein 121B [Source:MGI Symbol;Acc:MGI:2136977]	-2.660733326	0.03098304	0.02	0.14
ENSMUSG00000115313	Gm48941	predicted gene, 48941 [Source:MGI Symbol;Acc:MGI:6118261]	-3.102372897	0.03037322	0.433333333	3.24
ENSMUSG00000120408	Gm56955	predicted gene, 56955 [Source:MGI Symbol;Acc:MGI:7337823]	4.09034254	0.029770514	1.013333333	0.05
ENSMUSG00000089902	Gm13625	predicted gene 13625 [Source:MGI Symbol;Acc:MGI:3709621]	-2.778865185	0.027767535	0.436666667	3.233333333
ENSMUSG00000025083	Afap1l2	actin filament associated protein 1-like 2 [Source:MGI Symbol;Acc:MGI:2147658]	4.699678058	0.027517586	0.183333333	0
ENSMUSG00000056054	S100a8	S100 calcium binding protein A8 (calgranulin A) [Source:MGI Symbol;Acc:MGI:88244]	4.70339578	0.027305919	1.313333333	0
ENSMUSG00000046826	Fam187b	family with sequence similarity 187, member B [Source:MGI Symbol;Acc:MGI:1923665]	-2.91277447	0.026073414	0.083333333	0.586666667
ENSMUSG00000091383	H2af-ps2	H2A histone family, pseudogene 2 [Source:MGI Symbol;Acc:MGI:3646032]	4.164943153	0.02460919	4.82	0.256666667
ENSMUSG00000086368	Gm13830	predicted gene 13830 [Source:MGI Symbol;Acc:MGI:3651141]	-2.895164778	0.023649024	0.063333333	0.47
ENSMUSG00000099590	C330022C24Rik	RIKEN cDNA C330022C24 gene [Source:MGI Symbol;Acc:MGI:1925770]	4.78272289	0.019914328	0.376666667	0
ENSMUSG00000040364	Sec1	secretory blood group 1 [Source:MGI Symbol;Acc:MGI:1928893]	-2.153640838	0.019678825	0.093333333	0.41
ENSMUSG00000114771	Gm49064	predicted gene, 49064 [Source:MGI Symbol;Acc:MGI:6118443]	-2.235590409	0.019436578	0.18	0.846666667
ENSMUSG00000042353	Frem3	Fras1 related extracellular matrix protein 3 [Source:MGI Symbol;Acc:MGI:2685641]	4.797780631	0.018586486	0.05	0
ENSMUSG00000101391	Or4c112	olfactory receptor family 4 subfamily C member 112 [Source:MGI Symbol;Acc:MGI:3031051]	-3.0515405	0.017867773	0.023333333	0.19
ENSMUSG00000040380	Cbln3	cerebellin 3 precursor protein [Source:MGI Symbol;Acc:MGI:1889286]	-2.929507868	0.017795661	0.016666667	0.133333333
ENSMUSG00000028836	Slc30a2	solute carrier family 30 (zinc transporter), member 2 [Source:MGI Symbol;Acc:MGI:106637]	4.784513777	0.017282433	0.106666667	0
ENSMUSG00000107546	Gm20560	predicted gene, 20560 [Source:MGI Symbol;Acc:MGI:5295667]	4.316173503	0.017282433	0.13	0.006666667
ENSMUSG00000087484	2900089D17Rik	RIKEN cDNA 2900089D17 gene [Source:MGI Symbol;Acc:MGI:1914527]	-2.387883223	0.016684489	0.456666667	1.24
ENSMUSG00000099762	Gm21149	predicted gene, 21149 [Source:MGI Symbol;Acc:MGI:5434504]	4.791971325	0.016561909	0.336666667	0
ENSMUSG00000116125	Gm41361	predicted gene, 41361 [Source:MGI Symbol;Acc:MGI:5624246]	4.789107883	0.016436264	0.843333333	0
ENSMUSG00000103527	Gm37261	predicted gene, 37261 [Source:MGI Symbol;Acc:MGI:5610489]	-3.335207481	0.016069658	0.076666667	0.746666667
ENSMUSG00000025997	Ikzf2	IKAROS family zinc finger 2 [Source:MGI Symbol;Acc:MGI:1342541]	-4.848909548	0.015050402	0	0.063333333
ENSMUSG00000042401	Crtac1	cartilage acidic protein 1 [Source:MGI Symbol;Acc:MGI:1920082]	4.875622972	0.01426482	0.41	0
ENSMUSG00000084033	Gm7645	predicted gene 7645 [Source:MGI Symbol;Acc:MGI:3646877]	-4.838954748	0.014063115	0	0.606666667
ENSMUSG00000046318	Ccbe1	collagen and calcium binding EGF domains 1 [Source:MGI Symbol;Acc:MGI:2445053]	4.378252548	0.013783477	0.256666667	0.013333333
ENSMUSG00000022357	Klhl38	kelch-like 38 [Source:MGI Symbol;Acc:MGI:3045310]	-4.837398857	0.013750819	0	0.163333333
ENSMUSG00000037129	Tmprss13	transmembrane protease, serine 13 [Source:MGI Symbol;Acc:MGI:2682935]	4.8940102	0.013644598	0.11	0
ENSMUSG00000026649	Cfap126	cilia and flagella associated protein 126 [Source:MGI Symbol;Acc:MGI:1922722]	-2.414420451	0.013297224	0.33	1.643333333
ENSMUSG00000072618	Gm10384	predicted gene 10384 [Source:MGI Symbol;Acc:MGI:3641812]	-2.74954284	0.012969216	0.066666667	0.453333333
ENSMUSG00000107726	Gm44037	predicted gene, 44037 [Source:MGI Symbol;Acc:MGI:5690429]	-3.390297307	0.012399074	0.036666667	0.393333333
ENSMUSG00000067186	Or2h15	olfactory receptor family 2 subfamily H member 15 [Source:MGI Symbol;Acc:MGI:2177515]	4.964639062	0.011876564	0.216666667	0
ENSMUSG00000031444	F10	coagulation factor X [Source:MGI Symbol;Acc:MGI:103107]	-2.823565874	0.011749933	0.063333333	0.543333333
ENSMUSG00000044854	1700056E22Rik	RIKEN cDNA 1700056E22 gene [Source:MGI Symbol;Acc:MGI:1920613]	4.966708936	0.010362356	0.403333333	0
ENSMUSG00000038151	Prdm1	PR domain containing 1, with ZNF domain [Source:MGI Symbol;Acc:MGI:99655]	4.512502574	0.010353535	0.193333333	0.003333333
ENSMUSG00000050195	Scd4	stearoyl-coenzyme A desaturase 4 [Source:MGI Symbol;Acc:MGI:2670997]	-2.489202226	0.010087981	0.053333333	0.303333333
ENSMUSG00000051375	Pcdh1	protocadherin 1 [Source:MGI Symbol;Acc:MGI:104692]	4.511211708	0.009671697	0.113333333	0.003333333
ENSMUSG00000061510	Gm10101	predicted gene 10101 [Source:MGI Symbol;Acc:MGI:3641713]	-2.303343186	0.008189662	0.076666667	0.383333333
ENSMUSG00000009093	Gstt4	glutathione S-transferase, theta 4 [Source:MGI Symbol;Acc:MGI:1923136]	3.985953309	0.007655984	0.906666667	0.06
ENSMUSG00000040229	Gpr34	G protein-coupled receptor 34 [Source:MGI Symbol;Acc:MGI:1346334]	-2.975114259	0.007227326	0.063333333	0.453333333
ENSMUSG00000100454	Gm28901	predicted gene 28901 [Source:MGI Symbol;Acc:MGI:5579607]	4.93690876	0.006951789	3.296666667	0.15
ENSMUSG00000025175	Fn3k	fructosamine 3 kinase [Source:MGI Symbol;Acc:MGI:1926834]	-4.616794886	0.006603104	0.006666667	0.44
ENSMUSG00000102224	4930447F24Rik	RIKEN cDNA 4930447F24 gene [Source:MGI Symbol;Acc:MGI:1924123]	-5.070214973	0.006463171	0	0.67
ENSMUSG00000085213	Gm13091	predicted gene 13091 [Source:MGI Symbol;Acc:MGI:3649653]	-3.57053808	0.005676903	0.206666667	1.906666667
ENSMUSG00000116872	Gm6815	predicted gene 6815 [Source:MGI Symbol;Acc:MGI:3648348]	5.129617977	0.005390981	0.16	0
ENSMUSG00000109510	Gm42417	predicted gene, 42417 [Source:MGI Symbol;Acc:MGI:5649003]	5.261036823	0.005210782	0.22	0
ENSMUSG00000021680	Crhbp	corticotropin releasing hormone binding protein [Source:MGI Symbol;Acc:MGI:88497]	4.097820583	0.005034285	0.463333333	0.026666667
ENSMUSG00000091993	B930036N10Rik	RIKEN cDNA B930036N10 gene [Source:MGI Symbol;Acc:MGI:3702496]	5.19530873	0.004914177	0.12	0
ENSMUSG00000099722	Gm29154	predicted gene 29154 [Source:MGI Symbol;Acc:MGI:5579860]	-3.202232466	0.00467695	0.18	1.206666667
ENSMUSG00000005763	Cd247	CD247 antigen [Source:MGI Symbol;Acc:MGI:88334]	4.729386957	0.004582427	0.273333333	0.03
ENSMUSG00000103520	1110025M09Rik	RIKEN cDNA 1110025M09 gene [Source:MGI Symbol;Acc:MGI:1915885]	-2.957947178	0.003789761	0.206666667	1.61
ENSMUSG00000110483	Gm45702	predicted gene 45702 [Source:MGI Symbol;Acc:MGI:5804817]	-4.783912271	0.003724815	0.05	1.616666667
ENSMUSG00000107476	Zfp862-ps	zinc finger protein 862, pseudogene [Source:MGI Symbol;Acc:MGI:1889827]	-2.293410054	0.003583824	0.073333333	0.366666667
ENSMUSG00000006764	Tph2	tryptophan hydroxylase 2 [Source:MGI Symbol;Acc:MGI:2651811]	-2.927848423	0.00331614	0.05	0.39
ENSMUSG00000024810	Il33	interleukin 33 [Source:MGI Symbol;Acc:MGI:1924375]	5.354226157	0.003032554	0.236666667	0
ENSMUSG00000031196	F8	coagulation factor VIII [Source:MGI Symbol;Acc:MGI:88383]	-3.141821299	0.002913938	0.073333333	0.176666667
ENSMUSG00000103845	Gm19026	predicted gene, 19026 [Source:MGI Symbol;Acc:MGI:5011211]	4.880197321	0.002901315	0.15	0.003333333
ENSMUSG00000022902	Stfa2	stefin A2 [Source:MGI Symbol;Acc:MGI:106197]	5.34002504	0.002547624	2.19	0
ENSMUSG00000052270	Fpr2	formyl peptide receptor 2 [Source:MGI Symbol;Acc:MGI:1278319]	5.338655743	0.002532081	0.613333333	0
ENSMUSG00000058216	Gstp3	glutathione S-transferase pi 3 [Source:MGI Symbol;Acc:MGI:2385078]	4.976331518	0.002483948	2.036666667	0.053333333
ENSMUSG00000016529	Il10	interleukin 10 [Source:MGI Symbol;Acc:MGI:96537]	5.398674494	0.00227815	0.436666667	0
ENSMUSG00000106891	Gm43460	predicted gene 43460 [Source:MGI Symbol;Acc:MGI:5663597]	-2.71600786	0.0022408	0.203333333	1.363333333
ENSMUSG00000022144	Gdnf	glial cell line derived neurotrophic factor [Source:MGI Symbol;Acc:MGI:107430]	4.960173832	0.002110979	0.196666667	0.006666667
ENSMUSG00000036617	Etl4	enhancer trap locus 4 [Source:MGI Symbol;Acc:MGI:95454]	-4.970134566	0.001963393	0.006666667	0.17
ENSMUSG00000032656	Marchf3	membrane associated ring-CH-type finger 3 [Source:MGI Symbol;Acc:MGI:2443667]	5.012004415	0.001944562	0.796666667	0.036666667
ENSMUSG00000052302	Tbc1d30	TBC1 domain family, member 30 [Source:MGI Symbol;Acc:MGI:1921944]	-2.318048333	0.001697593	0.176666667	0.353333333
ENSMUSG00000028186	Uox	urate oxidase [Source:MGI Symbol;Acc:MGI:98907]	5.525852057	0.00131615	0.593333333	0
ENSMUSG00000029379	Cxcl3	chemokine (C-X-C motif) ligand 3 [Source:MGI Symbol;Acc:MGI:3037818]	5.520673902	0.001279625	0.673333333	0
ENSMUSG00000090381	Gm6158	predicted gene 6158 [Source:MGI Symbol;Acc:MGI:3779562]	-3.013897788	0.001204225	0.28	2.316666667
ENSMUSG00000038065	Mturn	maturin, neural progenitor differentiation regulator homolog (Xenopus) [Source:MGI Symbol;Acc:MGI:1915485]	-2.169952376	0.001145724	0.126666667	0.5
ENSMUSG00000028339	Col15a1	collagen, type XV, alpha 1 [Source:MGI Symbol;Acc:MGI:88449]	-2.327236614	0.000742645	0.143333333	0.706666667
ENSMUSG00000087042	Gm11611	predicted gene 11611 [Source:MGI Symbol;Acc:MGI:3707011]	4.062887725	0.000654819	0.92	0.053333333
ENSMUSG00000013584	Aldh1a2	aldehyde dehydrogenase family 1, subfamily A2 [Source:MGI Symbol;Acc:MGI:107928]	5.683665032	0.000653059	0.28	0
ENSMUSG00000112249	Gm30262	predicted gene, 30262 [Source:MGI Symbol;Acc:MGI:5589421]	4.071370146	0.000558292	1.053333333	0.14
ENSMUSG00000050157	Gm867	predicted gene 867 [Source:MGI Symbol;Acc:MGI:2685713]	4.169423674	0.000462112	1.496666667	0.09
ENSMUSG00000019990	Pde7b	phosphodiesterase 7B [Source:MGI Symbol;Acc:MGI:1352752]	-3.051714905	0.000458187	0.103333333	0.373333333
ENSMUSG00000035513	Ntng2	netrin G2 [Source:MGI Symbol;Acc:MGI:2159341]	4.116676859	0.000446068	0.776666667	0.046666667
ENSMUSG00000102615	Gm37844	predicted gene, 37844 [Source:MGI Symbol;Acc:MGI:5611072]	-4.723018358	0.000409464	0.013333333	0.276666667
ENSMUSG00000054931	Zkscan4	zinc finger with KRAB and SCAN domains 4 [Source:MGI Symbol;Acc:MGI:3649412]	-3.017644693	0.000307732	0.076666667	0.61
ENSMUSG00000067199	Frat1	frequently rearranged in advanced T cell lymphomas [Source:MGI Symbol;Acc:MGI:109450]	-2.311956712	0.000305324	0.156666667	0.776666667
ENSMUSG00000109953	5430430B14Rik	RIKEN cDNA 5430430B14 gene [Source:MGI Symbol;Acc:MGI:1918674]	-3.203999252	0.000297366	0.106666667	0.976666667
ENSMUSG00000118586	Gm17695	predicted gene, 17695 [Source:MGI Symbol;Acc:MGI:4937329]	-4.885292468	0.00027823	0.006666667	0.226666667
ENSMUSG00000009376	Met	met proto-oncogene [Source:MGI Symbol;Acc:MGI:96969]	5.884150644	0.000274707	0.14	0
ENSMUSG00000026204	Ptprn	protein tyrosine phosphatase receptor type N [Source:MGI Symbol;Acc:MGI:102765]	5.534929983	0.000208985	0.303333333	0.046666667
ENSMUSG00000054905	Stfa3	stefin A3 [Source:MGI Symbol;Acc:MGI:106196]	5.926613598	0.000201748	4.556666667	0
ENSMUSG00000014813	Stc1	stanniocalcin 1 [Source:MGI Symbol;Acc:MGI:109131]	-5.543137146	0.000196175	0.006666667	0.256666667
ENSMUSG00000011034	Slc5a1	solute carrier family 5 (sodium/glucose cotransporter), member 1 [Source:MGI Symbol;Acc:MGI:107678]	6.062584447	0.000155017	0.193333333	0
ENSMUSG00000120101	Gm56842	predicted gene, 56842 [Source:MGI Symbol;Acc:MGI:7337597]	-3.91366292	0.000153375	0.086666667	1.296666667
ENSMUSG00000086564	Cd101	CD101 antigen [Source:MGI Symbol;Acc:MGI:2685862]	-6.013979675	0.00014671	0	0.246666667
ENSMUSG00000120851	Gm57366	predicted gene, 57366 [Source:MGI Symbol;Acc:MGI:7338645]	6.045989217	0.000143525	2.13	0
ENSMUSG00000049511	Htr1b	5-hydroxytryptamine (serotonin) receptor 1B [Source:MGI Symbol;Acc:MGI:96274]	-6.067611122	0.000137687	0	0.173333333
ENSMUSG00000068877	Selenbp2	selenium binding protein 2 [Source:MGI Symbol;Acc:MGI:104859]	-2.483772458	0.000131331	0.76	3.816666667
ENSMUSG00000050711	Scg2	secretogranin II [Source:MGI Symbol;Acc:MGI:103033]	5.700907451	0.000103185	0.533333333	0.01
ENSMUSG00000035385	Ccl2	chemokine (C-C motif) ligand 2 [Source:MGI Symbol;Acc:MGI:98259]	6.342767632	0	351.6466667	4.303333333
ENSMUSG00000026822	Lcn2	lipocalin 2 [Source:MGI Symbol;Acc:MGI:96757]	4.628307699	0	439.2033333	17.82333333
ENSMUSG00000020205	Phlda1	pleckstrin homology like domain, family A, member 1 [Source:MGI Symbol;Acc:MGI:1096880]	4.603789531	0	77.01666667	3.16
ENSMUSG00000032487	Ptgs2	prostaglandin-endoperoxide synthase 2 [Source:MGI Symbol;Acc:MGI:97798]	4.517732854	0	1092.393333	47.99
ENSMUSG00000058427	Cxcl2	chemokine (C-X-C motif) ligand 2 [Source:MGI Symbol;Acc:MGI:1340094]	4.167093984	0	3183.003333	175.4566667
ENSMUSG00000062515	Fabp4	fatty acid binding protein 4, adipocyte [Source:MGI Symbol;Acc:MGI:88038]	4.060469427	0	241.7866667	14.69666667
ENSMUSG00000026981	Il1rn	interleukin 1 receptor antagonist [Source:MGI Symbol;Acc:MGI:96547]	3.963457969	0	1250.326667	90.07
ENSMUSG00000121093	Gm56906	predicted gene, 56906 [Source:MGI Symbol;Acc:MGI:7337725]	3.932733891	0	145.28	9.56
ENSMUSG00000055675	Kbtbd11	kelch repeat and BTB (POZ) domain containing 11 [Source:MGI Symbol;Acc:MGI:1922151]	-2.617945608	0	10.87	66.77333333
ENSMUSG00000027009	Itga4	integrin alpha 4 [Source:MGI Symbol;Acc:MGI:96603]	-2.954615405	0	51.93333333	405.8033333
