# Supplementary material for: Structural Characterization of a Novel Galactoarabinan from Baphicacanthus cusia and Its Protective Effects Against Oxidative Stress and Inflammation via the PI3K/Akt and Nrf2/HO-1 Signaling Axes
Source: Antioxidants (Basel). 2026 Jun 19;15(6):770. doi: 10.3390/antiox15060770 (PMC13295634; doi:10.3390/antiox15060770)
Supplement: Supplementary file 1 [file antioxidants-15-00770-s001.zip › antioxidants-4336095-table S4.csv]

Table S4. List of Gene Ontology (GO) terms.
Number	GO ID	Term type	Description	Rich factor	Padjust
34	GO:0023052	BP	signaling	0.085	9.9893778953103E-7
22	GO:0031960	BP	response to corticosteroid	0.11827957	9.9893778953103E-7
18	GO:0043539	MF	protein serine/threonine kinase activator activity	0.178217822	9.9693853001618E-8
20	GO:0007041	BP	lysosomal transport	0.129032258	9.9554522658756E-7
18	GO:0000302	BP	response to reactive oxygen species	0.102857143	9.9123826757031E-5
135	GO:1902531	BP	regulation of intracellular signal transduction	0.070606695	9.8957693911051E-20
89	GO:1902680	BP	positive regulation of RNA biosynthetic process	0.059096946	9.7535521889391E-9
54	GO:0006954	BP	inflammatory response	0.127358491	9.6971606466417E-18
15	GO:0071675	BP	regulation of mononuclear cell migration	0.145631068	9.6612712990438E-6
34	GO:0002252	BP	immune effector process	0.069387755	9.6521701569017E-5
213	GO:0051716	BP	cellular response to stimulus	0.05645375	9.6378948305382E-20
79	GO:0022603	BP	regulation of anatomical structure morphogenesis	0.096813725	9.5262791951431E-19
153	GO:0031090	CC	organelle membrane	0.041587388	9.4614844652124E-5
7	GO:0017017	MF	MAP kinase tyrosine/serine/threonine phosphatase activity	0.466666667	9.3886347902007E-6
89	GO:0045893	BP	positive regulation of DNA-templated transcription	0.059175532	9.3788787802226E-9
43	GO:0008047	MF	enzyme activator activity	0.071310116	9.3613405309315E-6
21	GO:0010506	BP	regulation of autophagy	0.092105263	9.3119790288898E-5
63	GO:0048471	CC	perinuclear region of cytoplasm	0.073255814	9.3105060380035E-10
24	GO:0007626	BP	locomotory behavior	0.084210526	9.2044214836036E-5
22	GO:0010632	BP	regulation of epithelial cell migration	0.118918919	9.1380900971641E-7
7	GO:0072677	BP	eosinophil migration	0.411764706	9.0394127987769E-6
12	GO:0071383	BP	cellular response to steroid hormone stimulus	0.15	9.0164434092722E-5
17	GO:0002209	BP	behavioral defense response	0.178947368	8.9918594868267E-8
77	GO:0008285	BP	negative regulation of cell population proliferation	0.098844673	8.94876783208E-19
19	GO:0019209	MF	kinase activator activity	0.125827815	8.9132358015571E-6
202	GO:0019219	BP	regulation of nucleobase-containing compound metabolic process	0.042030795	8.9004860390305E-7
34	GO:0055080	BP	monoatomic cation homeostasis	0.077097506	8.8066258091145E-6
159	GO:0019899	MF	enzyme binding	0.056443024	8.784793090309E-14
61	GO:0030546	MF	signaling receptor activator activity	0.09591195	8.784793090309E-14
21	GO:0002819	BP	regulation of adaptive immune response	0.092511013	8.7435616460891E-5
120	GO:0044419	BP	biological process involved in interspecies interaction between organisms	0.06302521	8.7260309129165E-14
196	GO:0048856	BP	anatomical structure development	0.050025523	8.7127599840149E-13
35	GO:0010720	BP	positive regulation of cell development	0.083932854	8.6926960682234E-7
30	GO:0001933	BP	negative regulation of protein phosphorylation	0.103806228	8.6391208397933E-8
6	GO:0031076	BP	embryonic camera-type eye development	0.545454545	8.627493131389E-6
307	GO:0005634	CC	nucleus	0.039313612	8.620368632032E-8
38	GO:0003779	MF	actin binding	0.068965517	8.5051839899133E-5
63	GO:0071495	BP	cellular response to endogenous stimulus	0.065762004	8.4129713147883E-8
16	GO:0051036	BP	regulation of endosome size	0.262295082	8.4067401185946E-10
61	GO:0032103	BP	positive regulation of response to external stimulus	0.12007874	8.3470906154299E-19
154	GO:0031328	BP	positive regulation of cellular biosynthetic process	0.054765292	8.2676981483821E-13
815	GO:0005488	MF	binding	0.035667396	8.2383745711279E-18
19	GO:0070302	BP	regulation of stress-activated protein kinase signaling cascade	0.1	8.2332522055471E-5
21	GO:0045637	BP	regulation of myeloid cell differentiation	0.092920354	8.1879965598382E-5
136	GO:0043067	BP	regulation of programmed cell death	0.068895643	8.1829330278997E-19
102	GO:0140677	MF	molecular function activator activity	0.080632411	8.1654537273168E-18
88	GO:0042592	BP	homeostatic process	0.068589244	8.158110533892E-12
24	GO:0030336	BP	negative regulation of cell migration	0.097560976	8.1375074383209E-6
83	GO:0042803	MF	protein homodimerization activity	0.078301887	8.1196622949859E-14
27	GO:0022604	BP	regulation of cell morphogenesis	0.101123596	8.0980152746921E-7
15	GO:0002698	BP	negative regulation of immune effector process	0.12195122	8.0501938457251E-5
54	GO:0120035	BP	regulation of plasma membrane bounded cell projection organization	0.081081081	8.0371256023551E-10
13	GO:0045639	BP	positive regulation of myeloid cell differentiation	0.139784946	8.0207607259127E-5
68	GO:0040017	BP	positive regulation of locomotion	0.130268199	7.9425462279354E-23
36	GO:0048871	BP	multicellular organismal-level homeostasis	0.082758621	7.9117838827145E-7
61	GO:0048018	MF	receptor ligand activity	0.096671949	7.8960205018398E-14
60	GO:0007155	BP	cell adhesion	0.063157895	7.767132738218E-7
544	GO:0043227	CC	membrane-bounded organelle	0.041457095	7.7598658666104E-22
41	GO:0005773	CC	vacuole	0.097387173	7.7425329760216E-10
19	GO:0032872	BP	regulation of stress-activated MAPK cascade	0.100529101	7.6806602045358E-5
43	GO:0051020	MF	GTPase binding	0.090909091	7.6682204874351E-9
111	GO:0051174	BP	regulation of phosphorus metabolic process	0.084797555	7.5985537339245E-22
75	GO:0016192	BP	vesicle-mediated transport	0.064047822	7.5705261446392E-9
25	GO:0010721	BP	negative regulation of cell development	0.095057034	7.5560226637497E-6
34	GO:0022407	BP	regulation of cell-cell adhesion	0.094972067	7.5352944500753E-8
36	GO:1901652	BP	response to peptide	0.082949309	7.5078517425661E-7
29	GO:0006873	BP	intracellular monoatomic ion homeostasis	0.07591623	7.4698560141694E-5
73	GO:0051338	BP	regulation of transferase activity	0.099184783	7.4564423988387E-18
1080	GO:0110165	CC	cellular anatomical entity	0.033851555	7.3417547879118E-28
209	GO:0009966	BP	regulation of signal transduction	0.066518141	7.3285857337059E-28
111	GO:0019220	BP	regulation of phosphate metabolic process	0.084862385	7.3221451080069E-22
88	GO:0002684	BP	positive regulation of immune system process	0.083412322	7.2716835698908E-17
47	GO:0045087	BP	innate immune response	0.060025543	7.2647261626509E-5
101	GO:0044877	MF	protein-containing complex binding	0.04741784	7.2096181648851E-5
121	GO:0023056	BP	positive regulation of signaling	0.062889813	7.165549096885E-14
288	GO:0048583	BP	regulation of response to stimulus	0.067164179	7.1298939432674E-41
330	GO:0032502	BP	developmental process	0.054681027	7.0964491894748E-30
206	GO:0051234	BP	establishment of localization	0.05062669	7.0546097849251E-14
605	GO:0043226	CC	organelle	0.034069152	7.0469378778207E-7
31	GO:0045786	BP	negative regulation of cell cycle	0.082446809	6.9998625949656E-6
62	GO:0045859	BP	regulation of protein kinase activity	0.108013937	6.9847688586344E-17
18	GO:0008360	BP	regulation of cell shape	0.125	6.9810871376759E-6
30	GO:0032970	BP	regulation of actin filament-based process	0.084269663	6.9080286474877E-6
35	GO:1903706	BP	regulation of hemopoiesis	0.093333333	6.8989268779236E-8
121	GO:0010647	BP	positive regulation of cell communication	0.062955255	6.8970284534455E-14
57	GO:0031344	BP	regulation of cell projection organization	0.083577713	6.8656094662577E-11
23	GO:1903555	BP	regulation of tumor necrosis factor superfamily cytokine production	0.149350649	6.825024947213E-9
90	GO:0009719	BP	response to endogenous stimulus	0.067618332	6.8051793839696E-12
29	GO:0098771	BP	inorganic ion homeostasis	0.076315789	6.7643015376621E-5
18	GO:0007204	BP	positive regulation of cytosolic calcium ion concentration	0.105882353	6.7521940607984E-5
81	GO:0051336	BP	regulation of hydrolase activity	0.099386503	6.749681518568E-20
43	GO:0002694	BP	regulation of leukocyte activation	0.068690096	6.7411835512979E-6
16	GO:0001816	BP	cytokine production	0.140350877	6.7265674784017E-6
13	GO:0071347	BP	cellular response to interleukin-1	0.175675676	6.6615928237055E-6
20	GO:0050679	BP	positive regulation of epithelial cell proliferation	0.114285714	6.6615928237055E-6
23	GO:0030098	BP	lymphocyte differentiation	0.088461538	6.5972517570495E-5
17	GO:0071621	BP	granulocyte chemotaxis	0.182795699	6.5368452210426E-8
17	GO:0001662	BP	behavioral fear response	0.182795699	6.5368452210426E-8
20	GO:1904018	BP	positive regulation of vasculature development	0.132450331	6.5344675975486E-7
20	GO:0045766	BP	positive regulation of angiogenesis	0.132450331	6.5344675975486E-7
20	GO:0032680	BP	regulation of tumor necrosis factor production	0.132450331	6.5344675975486E-7
132	GO:0006996	BP	organelle organization	0.047294876	6.5344675975486E-7
297	GO:0007165	BP	signal transduction	0.054325956	6.5327030296125E-26
32	GO:0032535	BP	regulation of cellular component size	0.1	6.5326017355143E-8
228	GO:0042221	BP	response to chemical	0.05611617	6.5074374113406E-21
689	GO:0050794	BP	regulation of cellular process	0.04720148	6.4288070454134E-54
17	GO:0035249	BP	synaptic transmission, glutamatergic	0.2125	6.4194188878624E-9
17	GO:0071356	BP	cellular response to tumor necrosis factor	0.1328125	6.3914121359971E-6
17	GO:0002687	BP	positive regulation of leukocyte migration	0.1328125	6.3914121359971E-6
75	GO:0044092	BP	negative regulation of molecular function	0.093399751	6.3655808270618E-17
62	GO:0060284	BP	regulation of cell development	0.075060533	6.3633067058989E-10
25	GO:0052547	BP	regulation of peptidase activity	0.083892617	6.3601793415223E-5
42	GO:0007264	BP	small GTPase mediated signal transduction	0.112	6.3536187080601E-12
26	GO:0019887	MF	protein kinase regulator activity	0.098859316	6.3234815660731E-6
20	GO:0050670	BP	regulation of lymphocyte proliferation	0.098039216	6.3229656263265E-5
102	GO:0040012	BP	regulation of locomotion	0.108280255	6.3007002277744E-28
16	GO:0001763	BP	morphogenesis of a branching structure	0.117647059	6.2300491240442E-5
141	GO:0006952	BP	defense response	0.07877095	6.2289107773246E-25
97	GO:0030234	MF	enzyme regulator activity	0.056134259	6.2239991340772E-8
21	GO:0044309	CC	neuron spine	0.094594595	6.1893289181255E-5
29	GO:0050920	BP	regulation of chemotaxis	0.145728643	6.1492196200938E-11
22	GO:0031331	BP	positive regulation of cellular catabolic process	0.091666667	6.1424385727579E-5
20	GO:0050777	BP	negative regulation of immune response	0.114942529	6.1308143330593E-6
39	GO:0043269	BP	regulation of monoatomic ion transport	0.072490706	6.109133619174E-6
62	GO:0030545	MF	signaling receptor regulator activity	0.090775988	6.0969116268615E-13
32	GO:0050678	BP	regulation of epithelial cell proliferation	0.10031348	6.0669978220925E-8
36	GO:0002833	BP	positive regulation of response to biotic stimulus	0.118811881	6.0539982474345E-11
114	GO:0008284	BP	positive regulation of cell population proliferation	0.078512397	6.0354498066802E-20
134	GO:0005102	MF	signaling receptor binding	0.071049841	6.0060996982502E-19
36	GO:0009896	BP	positive regulation of catabolic process	0.075949367	5.9175881866194E-6
7	GO:0033627	BP	cell adhesion mediated by integrin	0.318181818	5.9172319948016E-5
59	GO:0009725	BP	response to hormone	0.077427822	5.9166259983385E-10
20	GO:0007034	BP	vacuolar transport	0.098522167	5.913163611829E-5
232	GO:0051239	BP	regulation of multicellular organismal process	0.070473876	5.9036295626845E-35
30	GO:0050808	BP	synapse organization	0.128755365	5.8656774130369E-10
55	GO:0030155	BP	regulation of cell adhesion	0.0859375	5.8555155570453E-11
99	GO:0042325	BP	regulation of phosphorylation	0.089108911	5.8308705798289E-21
163	GO:0051128	BP	regulation of cellular component organization	0.065885206	5.8308705798289E-21
46	GO:0030695	MF	GTPase regulator activity	0.075040783	5.8073833375037E-7
46	GO:0060589	MF	nucleoside-triphosphatase regulator activity	0.075040783	5.8073833375037E-7
54	GO:0048646	BP	anatomical structure formation involved in morphogenesis	0.072483221	5.7779565014668E-8
85	GO:0098542	BP	defense response to other organism	0.0609319	5.7350923253541E-9
32	GO:0140546	BP	defense response to symbiont	0.110726644	5.7350923253541E-9
32	GO:0051607	BP	defense response to virus	0.110726644	5.7350923253541E-9
7	GO:0048245	BP	eosinophil chemotaxis	0.4375	5.7203385477665E-6
34	GO:0051260	BP	protein homooligomerization	0.078703704	5.6985561028624E-6
157	GO:0070887	BP	cellular response to chemical stimulus	0.062475129	5.6915074552189E-18
102	GO:0051094	BP	positive regulation of developmental process	0.079008521	5.6915074552189E-18
99	GO:0010648	BP	negative regulation of cell communication	0.072474378	5.6189677642178E-15
232	GO:0051179	BP	localization	0.049700086	5.6189677642178E-15
150	GO:0010557	BP	positive regulation of macromolecule biosynthetic process	0.055679287	5.6095751125344E-13
135	GO:0030154	BP	cell differentiation	0.061813187	5.5305919940049E-15
38	GO:0030424	CC	axon	0.073643411	5.529411964787E-6
80	GO:0050776	BP	regulation of immune response	0.082389289	5.5205960422401E-15
328	GO:0051171	BP	regulation of nitrogen compound metabolic process	0.047855267	5.5132856456964E-20
40	GO:1901699	BP	cellular response to nitrogen compound	0.065681445	5.5065976031821E-5
33	GO:0050727	BP	regulation of inflammatory response	0.108196721	5.487837334323E-9
77	GO:0009628	BP	response to abiotic stimulus	0.060917722	5.4777757152896E-8
18	GO:0050921	BP	positive regulation of chemotaxis	0.148760331	5.4731314374365E-7
70	GO:0010243	BP	response to organonitrogen compound	0.06743738	5.4361352044527E-9
50	GO:0071396	BP	cellular response to lipid	0.080515298	5.4021219855128E-9
59	GO:0019901	MF	protein kinase binding	0.075159236	5.3952452546757E-9
28	GO:0016050	BP	vesicle organization	0.100358423	5.3934328745418E-7
28	GO:0001525	BP	angiogenesis	0.100358423	5.3934328745418E-7
12	GO:0032642	BP	regulation of chemokine production	0.157894737	5.3858283421397E-5
114	GO:0051049	BP	regulation of transport	0.063087991	5.336246851143E-13
74	GO:1901698	BP	response to nitrogen compound	0.065602837	5.3322585804864E-9
95	GO:1901701	BP	cellular response to oxygen-containing compound	0.07421875	5.3287425746203E-15
38	GO:0071417	BP	cellular response to organonitrogen compound	0.066901408	5.3206806349053E-5
99	GO:0051241	BP	negative regulation of multicellular organismal process	0.095375723	5.2896136171512E-23
239	GO:0046872	MF	metal ion binding	0.041313742	5.2810701841063E-7
187	GO:0009605	BP	response to external stimulus	0.067073171	5.2558623070502E-25
11	GO:0071677	BP	positive regulation of mononuclear cell migration	0.174603175	5.2437074760211E-5
24	GO:0070374	BP	positive regulation of ERK1 and ERK2 cascade	0.129032258	5.1203310257253E-8
13	GO:2001237	BP	negative regulation of extrinsic apoptotic signaling pathway	0.146067416	5.0214847206954E-5
74	GO:0030030	BP	cell projection organization	0.06864564	5.0212972014099E-10
192	GO:0065009	BP	regulation of molecular function	0.087751371	5.0191927603665E-41
33	GO:0032990	BP	cell part morphogenesis	0.098802395	5.0156657621488E-8
33	GO:0032989	BP	cellular component morphogenesis	0.098802395	5.0156657621488E-8
52	GO:0032496	BP	response to lipopolysaccharide	0.120092379	5.0143256116869E-16
16	GO:0035458	BP	cellular response to interferon-beta	0.271186441	4.9603869142034E-10
144	GO:0051240	BP	positive regulation of multicellular organismal process	0.074265085	4.9494156797414E-23
70	GO:0045597	BP	positive regulation of cell differentiation	0.086206897	4.9154519360418E-14
131	GO:0032879	BP	regulation of localization	0.060986965	4.9154519360418E-14
24	GO:0098916	BP	anterograde trans-synaptic signaling	0.087591241	4.8865083459598E-5
24	GO:0007268	BP	chemical synaptic transmission	0.087591241	4.8865083459598E-5
107	GO:0045935	BP	positive regulation of nucleobase-containing compound metabolic process	0.057837838	4.8757074722833E-10
64	GO:0051093	BP	negative regulation of developmental process	0.066528067	4.8557160970604E-8
29	GO:0030003	BP	intracellular monoatomic cation homeostasis	0.077747989	4.849672311699E-5
18	GO:0002274	BP	myeloid leukocyte activation	0.15	4.8350406267361E-7
11	GO:0008009	MF	chemokine activity	0.196428571	4.8133948808851E-5
12	GO:0070098	BP	chemokine-mediated signaling pathway	0.244897959	4.7674323586245E-7
400	GO:0050896	BP	response to stimulus	0.053691275	4.7431516958876E-36
22	GO:0033673	BP	negative regulation of kinase activity	0.123595506	4.7285345066402E-7
44	GO:0030162	BP	regulation of proteolysis	0.06885759	4.6824278153285E-6
20	GO:0051384	BP	response to glucocorticoid	0.116959064	4.6781905071697E-6
52	GO:0043086	BP	negative regulation of catalytic activity	0.101364522	4.6389867509444E-13
24	GO:0051346	BP	negative regulation of hydrolase activity	0.087912088	4.6134991928924E-5
109	GO:0046983	MF	protein dimerization activity	0.060893855	4.6048930928398E-11
146	GO:1901700	BP	response to oxygen-containing compound	0.074074074	4.5980327020706E-23
126	GO:0002682	BP	regulation of immune system process	0.080821039	4.5943495186256E-23
33	GO:0045765	BP	regulation of angiogenesis	0.12992126	4.5548593829877E-11
32	GO:0120039	BP	plasma membrane bounded cell projection morphogenesis	0.111888112	4.5469673394642E-9
73	GO:0033043	BP	regulation of organelle organization	0.062180579	4.5231308715243E-8
64	GO:0019900	MF	kinase binding	0.072892938	4.5120546865158E-9
6	GO:0044406	BP	adhesion of symbiont to host	0.428571429	4.4984584413365E-5
54	GO:0030425	CC	dendrite	0.087378641	4.4465774800975E-11
62	GO:0001934	BP	positive regulation of protein phosphorylation	0.089208633	4.4304232795975E-13
34	GO:0007267	BP	cell-cell signaling	0.088082902	4.4115609080676E-7
524	GO:0043231	CC	intracellular membrane-bounded organelle	0.041162608	4.4041980859482E-20
38	GO:0005126	MF	cytokine receptor binding	0.101876676	4.3926840173588E-9
14	GO:0070555	BP	response to interleukin-1	0.137254902	4.3896373950908E-5
53	GO:0043025	CC	neuronal cell body	0.088628763	4.3785003578968E-11
109	GO:0071702	BP	organic substance transport	0.045894737	4.3698283847198E-5
21	GO:0006469	BP	negative regulation of protein kinase activity	0.12962963	4.3692225516852E-7
21	GO:0043197	CC	dendritic spine	0.096774194	4.3631985393696E-5
45	GO:0050865	BP	regulation of cell activation	0.068181818	4.3543433184423E-6
19	GO:0030295	MF	protein kinase activator activity	0.131944444	4.3468625046246E-6
166	GO:0048869	BP	cellular developmental process	0.052184848	4.2916922631517E-12
181	GO:0051246	BP	regulation of protein metabolic process	0.065532223	4.2748433894373E-23
9	GO:0042832	BP	defense response to protozoan	0.3	4.2745112774767E-6
79	GO:0051130	BP	positive regulation of cellular component organization	0.070284698	4.2732914585208E-11
113	GO:0006357	BP	regulation of transcription by RNA polymerase II	0.050022134	4.2720730576634E-7
83	GO:0043085	BP	positive regulation of catalytic activity	0.087552743	4.256260731704E-17
163	GO:0048584	BP	positive regulation of response to stimulus	0.067719152	4.2329198984657E-22
60	GO:0043408	BP	regulation of MAPK cascade	0.096463023	4.2314674843281E-14
407	GO:0048522	BP	positive regulation of cellular process	0.061193805	4.1984767421528E-51
110	GO:0009967	BP	positive regulation of signal transduction	0.068792996	4.1722901921419E-15
499	GO:0005515	MF	protein binding	0.049607317	4.1636986271926E-38
17	GO:0140375	MF	immune receptor activity	0.125	4.1502665916529E-5
26	GO:1903037	BP	regulation of leukocyte cell-cell adhesion	0.095588235	4.0964561939099E-6
153	GO:0031324	BP	negative regulation of cellular metabolic process	0.044003451	4.0673344015776E-6
23	GO:0070663	BP	regulation of leukocyte proliferation	0.105022831	4.0673344015776E-6
36	GO:0042176	BP	regulation of protein catabolic process	0.085106383	4.0563811665434E-7
62	GO:0071345	BP	cellular response to cytokine stimulus	0.063394683	4.0475793556271E-7
115	GO:0031410	CC	cytoplasmic vesicle	0.065266742	4.0471029638805E-14
115	GO:0097708	CC	intracellular vesicle	0.065155807	4.0471029638805E-14
15	GO:0050729	BP	positive regulation of inflammatory response	0.129310345	4.0441774217586E-5
110	GO:0030054	CC	cell junction	0.048097945	4.0410354903813E-6
267	GO:0005886	CC	plasma membrane	0.040850673	3.9977282335733E-8
47	GO:0051046	BP	regulation of secretion	0.067919075	3.9820268227912E-6
39	GO:0044057	BP	regulation of system process	0.073863636	3.8930652123655E-6
112	GO:2000026	BP	regulation of multicellular organismal development	0.079885877	3.8812924841856E-20
26	GO:0097190	BP	apoptotic signaling pathway	0.095940959	3.863674497657E-6
25	GO:1903131	BP	mononuclear cell differentiation	0.08650519	3.8140370062877E-5
18	GO:0007032	BP	endosome organization	0.152542373	3.7844888537873E-7
348	GO:0005737	CC	cytoplasm	0.047775947	3.7632569258116E-21
86	GO:0043069	BP	negative regulation of programmed cell death	0.064227035	3.7250331644499E-10
34	GO:0070372	BP	regulation of ERK1 and ERK2 cascade	0.127340824	3.7080649616752E-11
45	GO:0045321	BP	leukocyte activation	0.080789946	3.6896270066684E-8
51	GO:0048878	BP	chemical homeostasis	0.059929495	3.6870772529404E-5
157	GO:0010605	BP	negative regulation of macromolecule metabolic process	0.045467709	3.6785742274127E-7
16	GO:0001881	BP	receptor recycling	0.23880597	3.6669925221021E-9
22	GO:0031348	BP	negative regulation of defense response	0.094827586	3.6420682049308E-5
38	GO:0009897	CC	external side of plasma membrane	0.068100358	3.6269044303089E-5
339	GO:0048523	BP	negative regulation of cellular process	0.056200265	3.6191931731469E-33
24	GO:0001666	BP	response to hypoxia	0.089219331	3.619124636334E-5
25	GO:0051056	BP	regulation of small GTPase mediated signal transduction	0.086805556	3.6146608464541E-5
11	GO:1903556	BP	negative regulation of tumor necrosis factor superfamily cytokine production	0.229166667	3.6134122627097E-6
16	GO:0032355	BP	response to estradiol	0.123076923	3.5804061110885E-5
23	GO:0007162	BP	negative regulation of cell adhesion	0.092	3.578853229241E-5
391	GO:0019222	BP	regulation of metabolic process	0.045197087	3.578583427405E-20
364	GO:0060255	BP	regulation of macromolecule metabolic process	0.045642633	3.541006035969E-19
64	GO:0043549	BP	regulation of kinase activity	0.101748808	3.5292104818068E-16
89	GO:0009968	BP	negative regulation of signal transduction	0.071658615	3.5243867504801E-13
26	GO:0071900	BP	regulation of protein serine/threonine kinase activity	0.108786611	3.5135994402518E-7
18	GO:0048568	BP	embryonic organ development	0.131386861	3.4708039702794E-6
59	GO:0044297	CC	cell body	0.083098592	3.4660073760442E-11
105	GO:0009653	BP	anatomical structure morphogenesis	0.068226121	3.4265707032527E-14
20	GO:0097529	BP	myeloid leukocyte migration	0.137931034	3.4209062522261E-7
155	GO:0042802	MF	identical protein binding	0.060903733	3.4136875412937E-16
33	GO:0010038	BP	response to metal ion	0.082089552	3.3924329640215E-6
38	GO:1902532	BP	negative regulation of intracellular signal transduction	0.068468468	3.38435783482E-5
103	GO:0051247	BP	positive regulation of protein metabolic process	0.069360269	3.3636383423104E-14
28	GO:0048545	BP	response to steroid hormone	0.114754098	3.3435254555082E-8
54	GO:0001819	BP	positive regulation of cytokine production	0.083076923	3.3334097419038E-10
17	GO:0033555	BP	multicellular organismal response to stress	0.139344262	3.332642518323E-6
36	GO:0051051	BP	negative regulation of transport	0.077922078	3.3185286344743E-6
34	GO:0050900	BP	leukocyte migration	0.162679426	3.3180112626701E-14
84	GO:0001817	BP	regulation of cytokine production	0.094170404	3.3138123825189E-19
266	GO:0010468	BP	regulation of gene expression	0.041068396	3.2797832233887E-8
15	GO:0072676	BP	lymphocyte migration	0.263157895	3.2726973648465E-9
28	GO:0001726	CC	ruffle	0.170731707	3.2550878077901E-12
22	GO:0032675	BP	regulation of interleukin-6 production	0.183333333	3.2461903320514E-10
122	GO:0120025	CC	plasma membrane bounded cell projection	0.061491935	3.245116258843E-13
62	GO:0005794	CC	Golgi apparatus	0.055655296	3.2283524977283E-5
56	GO:0007154	BP	cell communication	0.081277213	3.2155247085973E-10
98	GO:2000145	BP	regulation of cell motility	0.109619687	3.2042381584479E-27
32	GO:0045785	BP	positive regulation of cell adhesion	0.083989501	3.1850333007795E-6
176	GO:0050793	BP	regulation of developmental process	0.068058778	3.1737307127341E-24
44	GO:0019725	BP	cellular homeostasis	0.070175439	3.1673769496855E-6
25	GO:1901653	BP	cellular response to peptide	0.1	3.1383747169297E-6
41	GO:0031267	MF	small GTPase binding	0.097387173	3.1372395267061E-9
96	GO:0051254	BP	positive regulation of RNA metabolic process	0.058500914	3.0668788124219E-9
36	GO:0005764	CC	lysosome	0.102272727	3.0458933895588E-9
36	GO:0000323	CC	lytic vacuole	0.102272727	3.0458933895588E-9
26	GO:0002685	BP	regulation of leukocyte migration	0.137566138	2.9800120867339E-9
120	GO:0005615	CC	extracellular space	0.057831325	2.9737128743707E-11
145	GO:0050790	BP	regulation of catalytic activity	0.093427835	2.9681371747657E-33
26	GO:0051348	BP	negative regulation of transferase activity	0.123222749	2.9472462649614E-8
32	GO:0048812	BP	neuron projection morphogenesis	0.113879004	2.9408326216498E-9
32	GO:1902074	BP	response to salt	0.093567251	2.9156082926701E-7
18	GO:0051591	BP	response to cAMP	0.155172414	2.9150207222586E-7
89	GO:0033554	BP	cellular response to stress	0.052199413	2.9071972319205E-6
32	GO:0005085	MF	guanyl-nucleotide exchange factor activity	0.098159509	2.8954680807439E-7
278	GO:0009889	BP	regulation of biosynthetic process	0.040673007	2.893292903061E-8
77	GO:1902533	BP	positive regulation of intracellular signal transduction	0.071362373	2.887085195272E-11
35	GO:0031329	BP	regulation of cellular catabolic process	0.071721311	2.8612861072275E-5
48	GO:0051345	BP	positive regulation of hydrolase activity	0.102783726	2.8595817829677E-12
30	GO:0032870	BP	cellular response to hormone stimulus	0.078328982	2.8589669193389E-5
36	GO:0071219	BP	cellular response to molecule of bacterial origin	0.122033898	2.8252135681687E-11
93	GO:0043005	CC	neuron projection	0.070615034	2.7835032600123E-13
11	GO:0032651	BP	regulation of interleukin-1 beta production	0.186440678	2.7762105964607E-5
183	GO:0051252	BP	regulation of RNA metabolic process	0.040839098	2.7692834212283E-5
39	GO:0005911	CC	cell-cell junction	0.068062827	2.73384329198E-5
43	GO:0006979	BP	response to oxidative stress	0.097949886	2.698381572133E-10
13	GO:2000181	BP	negative regulation of blood vessel morphogenesis	0.154761905	2.6830938086964E-5
13	GO:1901343	BP	negative regulation of vasculature development	0.154761905	2.6830938086964E-5
13	GO:0016525	BP	negative regulation of angiogenesis	0.154761905	2.6830938086964E-5
55	GO:0051050	BP	positive regulation of transport	0.058697972	2.667466362043E-5
15	GO:0010634	BP	positive regulation of epithelial cell migration	0.133928571	2.667466362043E-5
51	GO:0051129	BP	negative regulation of cellular component organization	0.070637119	2.6674206620685E-7
35	GO:0051960	BP	regulation of nervous system development	0.072016461	2.6624524912037E-5
59	GO:0005768	CC	endosome	0.078666667	2.6456731271111E-10
170	GO:0009892	BP	negative regulation of metabolic process	0.044736842	2.6405092912974E-7
33	GO:0031346	BP	positive regulation of cell projection organization	0.083123426	2.5985368300098E-6
192	GO:0042127	BP	regulation of cell population proliferation	0.081115336	2.5822863511224E-36
364	GO:0048519	BP	negative regulation of biological process	0.056250966	2.5822863511224E-36
157	GO:0009891	BP	positive regulation of biosynthetic process	0.055242787	2.5779181079798E-13
56	GO:0043065	BP	positive regulation of apoptotic process	0.097222222	2.5760599777078E-13
33	GO:0001818	BP	negative regulation of cytokine production	0.144104803	2.5706932400134E-12
7	GO:0033549	MF	MAP kinase phosphatase activity	0.411764706	2.5668787267497E-5
17	GO:2001236	BP	regulation of extrinsic apoptotic signaling pathway	0.11971831	2.5497940853991E-5
25	GO:0052548	BP	regulation of endopeptidase activity	0.088652482	2.5469941997343E-5
224	GO:0031325	BP	positive regulation of cellular metabolic process	0.061302682	2.5241848702271E-25
160	GO:0098772	MF	molecular function regulator activity	0.0618477	2.509639423189E-17
104	GO:0033036	BP	macromolecule localization	0.047294225	2.4940064478879E-5
831	GO:0009987	BP	cellular process	0.03279012	2.4901246429994E-8
130	GO:0042995	CC	cell projection	0.062082139	2.4868908188578E-14
130	GO:0051172	BP	negative regulation of nitrogen compound metabolic process	0.048525569	2.4568054968606E-7
52	GO:0050778	BP	positive regulation of immune response	0.069986541	2.4513610286748E-7
172	GO:0006355	BP	regulation of DNA-templated transcription	0.041495778	2.4501122110106E-5
110	GO:0008283	BP	cell population proliferation	0.064743967	2.4472211441308E-13
180	GO:0065008	BP	regulation of biological quality	0.059093894	2.3922644295335E-18
13	GO:0032755	BP	positive regulation of interleukin-6 production	0.156626506	2.3878534494624E-5
63	GO:0030335	BP	positive regulation of cell migration	0.13125	2.3414895869477E-21
29	GO:1902105	BP	regulation of leukocyte differentiation	0.101754386	2.3372794573413E-7
46	GO:0009615	BP	response to virus	0.114143921	2.3194628764716E-13
17	GO:0016601	BP	Rac protein signal transduction	0.226666667	2.3129541551456E-9
40	GO:0009991	BP	response to extracellular stimulus	0.06779661	2.2505580616291E-5
103	GO:0008104	BP	protein localization	0.047356322	2.2409720736647E-5
21	GO:0032944	BP	regulation of mononuclear cell proliferation	0.101449275	2.2408147707697E-5
55	GO:0002237	BP	response to molecule of bacterial origin	0.122767857	2.227125483404E-17
234	GO:0010646	BP	regulation of cell communication	0.063174946	2.2183456548991E-28
33	GO:0002697	BP	regulation of immune effector process	0.083756345	2.1790405919973E-6
8	GO:0090200	BP	positive regulation of release of cytochrome c from mitochondria	0.296296296	2.1737683407482E-5
30	GO:0030595	BP	leukocyte chemotaxis	0.206896552	2.1607484815208E-15
32	GO:2001233	BP	regulation of apoptotic signaling pathway	0.076555024	2.1585039845075E-5
252	GO:0009893	BP	positive regulation of metabolic process	0.060884272	2.1560106504282E-28
69	GO:0045937	BP	positive regulation of phosphate metabolic process	0.084352078	2.1397889772064E-13
69	GO:0010562	BP	positive regulation of phosphorus metabolic process	0.084352078	2.1397889772064E-13
36	GO:0033674	BP	positive regulation of kinase activity	0.087378641	2.1394176090071E-7
33	GO:0043547	BP	positive regulation of GTPase activity	0.133603239	2.1349773737693E-11
357	GO:0031323	BP	regulation of cellular metabolic process	0.044804217	2.1097127492224E-17
48	GO:0042330	BP	taxis	0.139941691	2.1097127492224E-17
48	GO:0006935	BP	chemotaxis	0.139941691	2.1097127492224E-17
78	GO:0031401	BP	positive regulation of protein modification process	0.081675393	2.0981757993172E-14
271	GO:0010556	BP	regulation of macromolecule biosynthetic process	0.041060606	2.0977259409455E-8
64	GO:0044255	BP	cellular lipid metabolic process	0.06361829	2.0973729409103E-7
36	GO:0031400	BP	negative regulation of protein modification process	0.079470199	2.0818549333196E-6
97	GO:0001932	BP	regulation of protein phosphorylation	0.095004897	2.0612429226359E-22
77	GO:0016477	BP	cell migration	0.093560146	2.050285630355E-17
30	GO:0010959	BP	regulation of metal ion transport	0.079787234	2.0406597279596E-5
41	GO:1903530	BP	regulation of secretion by cell	0.067213115	2.031170039099E-5
209	GO:0010033	BP	response to organic substance	0.058923034	2.0311175059837E-21
16	GO:1990266	BP	neutrophil migration	0.153846154	2.0185970587403E-6
10	GO:0042116	BP	macrophage activation	0.277777778	2.0185970587403E-6
24	GO:0022409	BP	positive regulation of cell-cell adhesion	0.105726872	2.0185970587403E-6
22	GO:0046683	BP	response to organophosphorus	0.147651007	1.9984888473591E-8
34	GO:0050801	BP	monoatomic ion homeostasis	0.074235808	1.9855187533182E-5
197	GO:0006810	BP	transport	0.050773196	1.9839993763138E-13
173	GO:2001141	BP	regulation of RNA biosynthetic process	0.041646606	1.9804144472909E-5
72	GO:0051726	BP	regulation of cell cycle	0.063829787	1.979918454904E-8
33	GO:0006897	BP	endocytosis	0.084183673	1.968160300428E-6
230	GO:0010604	BP	positive regulation of macromolecule metabolic process	0.060686016	1.9618727279034E-25
101	GO:0032101	BP	regulation of response to external stimulus	0.101303912	1.9618727279034E-25
277	GO:0031326	BP	regulation of cellular biosynthetic process	0.040897682	1.9502269715484E-8
71	GO:0031347	BP	regulation of defense response	0.099579243	1.9265328770428E-17
22	GO:0014074	BP	response to purine-containing compound	0.130177515	1.9190530626643E-7
80	GO:0014070	BP	response to organic cyclic compound	0.077071291	1.9034556599498E-13
45	GO:0002683	BP	negative regulation of immune system process	0.102505695	1.888366454325E-11
750	GO:0065007	BP	biological regulation	0.047489394	1.8870669612424E-63
83	GO:0098590	CC	plasma membrane region	0.066346922	1.866264436061E-10
39	GO:0098657	BP	import into cell	0.076171875	1.8498811659802E-6
24	GO:2000146	BP	negative regulation of cell motility	0.093023256	1.8375799912913E-5
252	GO:0006950	BP	response to stress	0.063749051	1.8360639225811E-31
32	GO:0002521	BP	leukocyte differentiation	0.095522388	1.8352320436496E-7
16	GO:0043405	BP	regulation of MAP kinase activity	0.130081301	1.8055232519792E-5
18	GO:0002218	BP	activation of innate immune response	0.116883117	1.8055232519792E-5
25	GO:0007409	BP	axonogenesis	0.130890052	1.800946222335E-8
26	GO:0050863	BP	regulation of T cell activation	0.088135593	1.7940034412633E-5
254	GO:0032501	BP	multicellular organismal process	0.046648301	1.7880792093141E-13
36	GO:0099572	CC	postsynaptic specialization	0.087378641	1.7853464838176E-7
56	GO:0007610	BP	behavior	0.077562327	1.7813614859352E-9
16	GO:0097494	BP	regulation of vesicle size	0.25	1.7813614859352E-9
15	GO:0002688	BP	regulation of leukocyte chemotaxis	0.138888889	1.7469772850503E-5
49	GO:0002831	BP	regulation of response to biotic stimulus	0.10251046	1.7323901726907E-12
71	GO:0045944	BP	positive regulation of transcription by RNA polymerase II	0.061049011	1.7104252499965E-7
131	GO:0031982	CC	vesicle	0.066061523	1.7102254957151E-16
40	GO:0010975	BP	regulation of neuron projection development	0.082304527	1.7064916673522E-7
12	GO:0048247	BP	lymphocyte chemotaxis	0.324324324	1.706298358474E-8
95	GO:0006955	BP	immune response	0.056920312	1.7031766351418E-8
442	GO:0048518	BP	positive regulation of biological process	0.060614372	1.7010842419365E-55
48	GO:0010035	BP	response to inorganic substance	0.073846154	1.6921221046762E-7
16	GO:0043112	BP	receptor metabolic process	0.183908046	1.6921221046762E-7
16	GO:0030593	BP	neutrophil chemotaxis	0.183908046	1.6921221046762E-7
42	GO:0051347	BP	positive regulation of transferase activity	0.08677686	1.6873928607512E-8
20	GO:0002263	BP	cell activation involved in immune response	0.107526882	1.682562933941E-5
9	GO:0001562	BP	response to protozoan	0.257142857	1.6822735184738E-5
45	GO:0031349	BP	positive regulation of defense response	0.117493473	1.6768610812997E-13
63	GO:0042327	BP	positive regulation of phosphorylation	0.085597826	1.6620469390676E-12
43	GO:0043410	BP	positive regulation of MAPK cascade	0.106699752	1.6550867513382E-11
39	GO:0045088	BP	regulation of innate immune response	0.099236641	1.6477352351794E-9
29	GO:0019207	MF	kinase regulator activity	0.097315436	1.6457050713004E-6
104	GO:0070727	BP	cellular macromolecule localization	0.047728316	1.6433487597033E-5
52	GO:0001775	BP	cell activation	0.081377152	1.6361036143329E-9
245	GO:0043169	MF	cation binding	0.041560645	1.6220119868591E-7
17	GO:0035023	BP	regulation of Rho protein signal transduction	0.124087591	1.6152367944998E-5
50	GO:0070161	CC	anchoring junction	0.062578223	1.6137730210349E-5
31	GO:0042326	BP	negative regulation of phosphorylation	0.098412698	1.6128946837594E-7
48	GO:0040011	BP	locomotion	0.132963989	1.6081642421166E-16
84	GO:0033993	BP	response to lipid	0.078358209	1.6027128739403E-14
28	GO:0030427	CC	site of polarized growth	0.105660377	1.5976300092281E-7
43	GO:0090066	BP	regulation of anatomical structure size	0.099537037	1.5896788973673E-10
27	GO:0051098	BP	regulation of binding	0.086538462	1.5891032971216E-5
15	GO:0071901	BP	negative regulation of protein serine/threonine kinase activity	0.2	1.580606038839E-7
65	GO:2000147	BP	positive regulation of cell motility	0.128458498	1.5566705359197E-21
34	GO:0005125	MF	cytokine activity	0.125925926	1.5465231766358E-10
33	GO:0048858	BP	cell projection morphogenesis	0.113793103	1.5419972258878E-9
108	GO:0044093	BP	positive regulation of molecular function	0.082822086	1.5287495932268E-20
81	GO:0043066	BP	negative regulation of apoptotic process	0.061270802	1.5197942689198E-8
12	GO:0032652	BP	regulation of interleukin-1 production	0.179104478	1.5098638488286E-5
117	GO:0031399	BP	regulation of protein modification process	0.081137309	1.501666665359E-21
146	GO:0009607	BP	response to biotic stimulus	0.070942663	1.501666665359E-21
111	GO:0080134	BP	regulation of response to stress	0.083963691	1.501666665359E-21
80	GO:0034097	BP	response to cytokine	0.07079646	1.4890442466763E-11
36	GO:0014069	CC	postsynaptic density	0.088235294	1.4469966509859E-7
247	GO:0005829	CC	cytosol	0.045204978	1.4423318535619E-11
82	GO:0048870	BP	cell motility	0.086406744	1.4409827270122E-16
64	GO:0009894	BP	regulation of catabolic process	0.068376068	1.4282813853269E-8
77	GO:0006629	BP	lipid metabolic process	0.059459459	1.4230649986414E-7
33	GO:0071222	BP	cellular response to lipopolysaccharide	0.114186851	1.4118850336417E-9
57	GO:0043068	BP	positive regulation of programmed cell death	0.097435897	1.4118139218981E-13
98	GO:0023057	BP	negative regulation of signaling	0.071794872	1.4064643447026E-14
161	GO:0002376	BP	immune system process	0.065687475	1.4039736280489E-20
38	GO:0071216	BP	cellular response to biotic stimulus	0.119122257	1.388706826313E-11
17	GO:0071674	BP	mononuclear cell migration	0.202380952	1.3850230137597E-8
235	GO:0023051	BP	regulation of signaling	0.06330819	1.3848767995942E-28
32	GO:0005096	MF	GTPase activator activity	0.091428571	1.3846986016783E-6
18	GO:0034612	BP	response to tumor necrosis factor	0.119205298	1.3803864581929E-5
30	GO:0002250	BP	adaptive immune response	0.09118541	1.3786003348895E-6
105	GO:0045595	BP	regulation of cell differentiation	0.064496314	1.3566314705726E-12
110	GO:0051707	BP	response to other organism	0.062857143	1.3566314705726E-12
36	GO:0032102	BP	negative regulation of response to external stimulus	0.097560976	1.3535240552798E-8
24	GO:0046578	BP	regulation of Ras protein signal transduction	0.09486166	1.3277584445884E-5
120	GO:0035556	BP	intracellular signal transduction	0.064620355	1.3276126805578E-14
29	GO:0030027	CC	lamellipodium	0.127192982	1.3107156266791E-9
145	GO:0043207	BP	response to external biotic stimulus	0.071428571	1.3048452094818E-21
80	GO:0010628	BP	positive regulation of gene expression	0.058737151	1.2799416314257E-7
69	GO:0051248	BP	negative regulation of protein metabolic process	0.062274368	1.2654879402218E-7
17	GO:0097530	BP	granulocyte migration	0.149122807	1.2606187020901E-6
94	GO:0030334	BP	regulation of cell migration	0.111506524	1.2521155610477E-26
39	GO:0060326	BP	cell chemotaxis	0.165957447	1.2475140914942E-16
26	GO:0099537	BP	trans-synaptic signaling	0.089965398	1.2403441796339E-5
26	GO:0099536	BP	synaptic signaling	0.089965398	1.2403441796339E-5
129	GO:0042981	BP	regulation of apoptotic process	0.066289825	1.2360754952638E-16
121	GO:0048585	BP	negative regulation of response to stimulus	0.074969021	1.2218144869441E-19
129	GO:0007166	BP	cell surface receptor signaling pathway	0.072228443	1.2218144869441E-19
96	GO:0048513	BP	animal organ development	0.062256809	1.2149102513453E-10
17	GO:0035456	BP	response to interferon-beta	0.236111111	1.2014607415809E-9
335	GO:0080090	BP	regulation of primary metabolic process	0.047329754	1.1644457461133E-19
191	GO:0051173	BP	positive regulation of nitrogen compound metabolic process	0.061852332	1.1600696217577E-21
40	GO:0043087	BP	regulation of GTPase activity	0.123076923	1.1592581805201E-12
66	GO:0005856	CC	cytoskeleton	0.055790363	1.1518118928423E-5
55	GO:0009986	CC	cell surface	0.073924731	1.1318070455959E-8
362	GO:0043167	MF	ion binding	0.040514829	1.1232448755069E-10
11	GO:0043407	BP	negative regulation of MAP kinase activity	0.255813953	1.1223202713077E-6
20	GO:0002366	BP	leukocyte activation involved in immune response	0.110497238	1.1122626749972E-5
38	GO:0007265	BP	Ras protein signal transduction	0.139194139	1.1107116190253E-13
36	GO:0010563	BP	negative regulation of phosphorus metabolic process	0.089775561	1.100123499594E-7
36	GO:0045936	BP	negative regulation of phosphate metabolic process	0.089775561	1.100123499594E-7
28	GO:0030426	CC	growth cone	0.107692308	1.0948879420889E-7
28	GO:0040013	BP	negative regulation of locomotion	0.096885813	1.0945386717295E-6
28	GO:0051090	BP	regulation of DNA-binding transcription factor activity	0.086153846	1.090987321994E-5
31	GO:0046486	BP	glycerolipid metabolic process	0.090116279	1.0862653314225E-6
31	GO:0045089	BP	positive regulation of innate immune response	0.110714286	1.0854920525813E-8
18	GO:0007528	BP	neuromuscular junction development	0.191489362	1.0854920525813E-8
730	GO:0050789	BP	regulation of biological process	0.047743623	1.0818388104149E-61
14	GO:0042379	MF	chemokine receptor binding	0.168674699	1.0801010311041E-5
55	GO:0009617	BP	response to bacterium	0.074525745	1.0664080068814E-8
19	GO:0007584	BP	response to nutrient	0.115853659	1.0515263524042E-5
17	GO:0042596	BP	fear response	0.177083333	1.0471189451272E-7
585	GO:0043229	CC	intracellular organelle	0.033690394	1.0450757850571E-5
566	GO:0016020	CC	membrane	0.041660533	1.034139303626E-23
88	GO:0098588	CC	bounding membrane of organelle	0.05343048	1.0325532902253E-6
31	GO:0005769	CC	early endosome	0.089855072	1.0325532902253E-6
135	GO:0071310	BP	cellular response to organic substance	0.06512301	1.0315996591257E-16
35	GO:0045860	BP	positive regulation of protein kinase activity	0.091863517	1.0192539994416E-7
34	GO:1901342	BP	regulation of vasculature development	0.133333333	1.018694727125E-11
28	GO:0019221	BP	cytokine-mediated signaling pathway	0.108949416	1.0102128888312E-7
43	GO:0034330	BP	cell junction organization	0.100938967	1.0068939234204E-10
7	GO:0010631	BP	epithelial cell migration	0.098591549	0.049979941
15	GO:1903050	BP	regulation of proteolysis involved in protein catabolic process	0.064655172	0.049885882
9	GO:0034614	BP	cellular response to reactive oxygen species	0.082568807	0.049584393
13	GO:0009266	BP	response to temperature stimulus	0.067010309	0.048783377
11	GO:0007178	BP	transmembrane receptor protein serine/threonine kinase signaling pathway	0.073333333	0.048546493
16	GO:0062197	BP	cellular response to chemical stress	0.061776062	0.048044993
6	GO:0072332	BP	intrinsic apoptotic signaling pathway by p53 class mediator	0.113207547	0.047543545
6	GO:0051445	BP	regulation of meiotic cell cycle	0.113207547	0.047543545
6	GO:0071548	BP	response to dexamethasone	0.113207547	0.047543545
9	GO:0048754	BP	branching morphogenesis of an epithelial tube	0.083333333	0.046925476
5	GO:0031109	BP	microtubule polymerization or depolymerization	0.135135135	0.046797826
11	GO:0033135	BP	regulation of peptidyl-serine phosphorylation	0.073825503	0.046425623
4	GO:0071402	BP	cellular response to lipoprotein particle stimulus	0.173913043	0.046286153
4	GO:1902683	BP	regulation of receptor localization to synapse	0.173913043	0.046286153
4	GO:1902235	BP	regulation of endoplasmic reticulum stress-induced intrinsic apoptotic signaling pathway	0.173913043	0.046286153
4	GO:0045446	BP	endothelial cell differentiation	0.173913043	0.046286153
4	GO:0051447	BP	negative regulation of meiotic cell cycle	0.173913043	0.046286153
4	GO:0034113	BP	heterotypic cell-cell adhesion	0.173913043	0.046286153
4	GO:0034122	BP	negative regulation of toll-like receptor signaling pathway	0.173913043	0.046286153
8	GO:0045621	BP	positive regulation of lymphocyte differentiation	0.090909091	0.045510752
9	GO:0050680	BP	negative regulation of epithelial cell proliferation	0.08411215	0.044527572
12	GO:0005912	CC	adherens junction	0.073170732	0.043980007
6	GO:0071364	BP	cellular response to epidermal growth factor stimulus	0.115384615	0.043747642
13	GO:0060491	BP	regulation of cell projection assembly	0.068062827	0.043501862
7	GO:0016239	BP	positive regulation of macroautophagy	0.101449275	0.043467845
7	GO:0001649	BP	osteoblast differentiation	0.101449275	0.043467845
17	GO:0044782	BP	cilium organization	0.060498221	0.043346365
8	GO:0002028	BP	regulation of sodium ion transport	0.091954023	0.042708602
16	GO:0019867	CC	outer membrane	0.066115702	0.042418364
16	GO:0031968	CC	organelle outer membrane	0.066115702	0.042418364
27	GO:0034762	BP	regulation of transmembrane transport	0.051428571	0.042416444
45	GO:0005789	CC	endoplasmic reticulum membrane	0.045638945	0.042257813
10	GO:0051701	BP	biological process involved in interaction with host	0.079365079	0.042157164
10	GO:0007189	BP	adenylate cyclase-activating G protein-coupled receptor signaling pathway	0.079365079	0.042157164
5	GO:1900271	BP	regulation of long-term synaptic potentiation	0.138888889	0.042157164
5	GO:0031281	BP	positive regulation of cyclase activity	0.138888889	0.042157164
5	GO:0045671	BP	negative regulation of osteoclast differentiation	0.138888889	0.042157164
5	GO:0032733	BP	positive regulation of interleukin-10 production	0.138888889	0.042157164
3	GO:0016494	MF	C-X-C chemokine receptor activity	0.375	0.041532868
20	GO:0006351	BP	DNA-templated transcription	0.057142857	0.041106708
20	GO:0062012	BP	regulation of small molecule metabolic process	0.057142857	0.041106708
65	GO:0046907	BP	intracellular transport	0.041322314	0.040985442
7	GO:0070228	BP	regulation of lymphocyte apoptotic process	0.102941176	0.040589956
2	GO:0005896	CC	interleukin-6 receptor complex	0.666666667	0.040405878
13	GO:0120032	BP	regulation of plasma membrane bounded cell projection assembly	0.068783069	0.04039942
3	GO:0071287	BP	cellular response to manganese ion	0.272727273	0.040349861
3	GO:0050930	BP	induction of positive chemotaxis	0.272727273	0.040349861
3	GO:0035729	BP	cellular response to hepatocyte growth factor stimulus	0.272727273	0.040349861
3	GO:0048711	BP	positive regulation of astrocyte differentiation	0.272727273	0.040349861
3	GO:0002830	BP	positive regulation of type 2 immune response	0.272727273	0.040349861
4	GO:0048843	BP	negative regulation of axon extension involved in axon guidance	0.181818182	0.040323386
4	GO:0046697	BP	decidualization	0.181818182	0.040323386
4	GO:0097242	BP	amyloid-beta clearance	0.181818182	0.040323386
4	GO:0007019	BP	microtubule depolymerization	0.181818182	0.040323386
4	GO:0050926	BP	regulation of positive chemotaxis	0.181818182	0.040323386
4	GO:0032689	BP	negative regulation of type II interferon production	0.181818182	0.040323386
4	GO:1900745	BP	positive regulation of p38MAPK cascade	0.181818182	0.040323386
13	GO:2000116	BP	regulation of cysteine-type endopeptidase activity	0.069148936	0.039121862
17	GO:0030055	CC	cell-substrate junction	0.064150943	0.038750461
8	GO:0032587	CC	ruffle membrane	0.098765432	0.038750461
10	GO:0044853	CC	plasma membrane raft	0.084033613	0.038750461
10	GO:1904375	BP	regulation of protein localization to cell periphery	0.080645161	0.038384755
5	GO:0032757	BP	positive regulation of interleukin-8 production	0.142857143	0.038094492
5	GO:0033363	BP	secretory granule organization	0.142857143	0.038094492
5	GO:1900015	BP	regulation of cytokine production involved in inflammatory response	0.142857143	0.038094492
7	GO:0014910	BP	regulation of smooth muscle cell migration	0.104477612	0.038017227
7	GO:0032007	BP	negative regulation of TOR signaling	0.104477612	0.038017227
22	GO:0098662	BP	inorganic cation transmembrane transport	0.056847545	0.037518703
6	GO:0090497	BP	mesenchymal cell migration	0.12	0.037215035
12	GO:2000241	BP	regulation of reproductive process	0.072727273	0.037181909
25	GO:0031175	BP	neuron projection development	0.053648069	0.036993148
10	GO:0002285	BP	lymphocyte activation involved in immune response	0.081300813	0.036521622
69	GO:0046914	MF	transition metal ion binding	0.042750929	0.036185187
8	GO:0051492	BP	regulation of stress fiber assembly	0.095238095	0.03559888
12	GO:1903900	BP	regulation of viral life cycle	0.073170732	0.035503489
7	GO:0010332	BP	response to gamma radiation	0.106060606	0.03517416
20	GO:0051656	BP	establishment of organelle localization	0.058479532	0.035107282
10	GO:0051092	BP	positive regulation of NF-kappaB transcription factor activity	0.081967213	0.034570117
14	GO:0032271	BP	regulation of protein polymerization	0.06763285	0.034542944
4	GO:0050927	BP	positive regulation of positive chemotaxis	0.19047619	0.034542944
4	GO:0032461	BP	positive regulation of protein oligomerization	0.19047619	0.034542944
4	GO:0046058	BP	cAMP metabolic process	0.19047619	0.034542944
4	GO:0008090	BP	retrograde axonal transport	0.19047619	0.034542944
5	GO:1903115	BP	regulation of actin filament-based movement	0.147058824	0.034037237
6	GO:0001755	BP	neural crest cell migration	0.12244898	0.034006045
8	GO:0000910	BP	cytokinesis	0.096385542	0.033380905
8	GO:0061640	BP	cytoskeleton-dependent cytokinesis	0.096385542	0.033380905
20	GO:0030036	BP	actin cytoskeleton organization	0.05899705	0.033253547
7	GO:0006595	BP	polyamine metabolic process	0.107692308	0.032607534
17	GO:0046883	BP	regulation of hormone secretion	0.063197026	0.031976928
9	GO:0002758	BP	innate immune response-activating signaling pathway	0.089108911	0.031950533
14	GO:0031589	BP	cell-substrate adhesion	0.068292683	0.031889882
8	GO:0030175	CC	filopodium	0.102564103	0.031274771
11	GO:2001235	BP	positive regulation of apoptotic signaling pathway	0.078571429	0.031217672
6	GO:0030048	BP	actin filament-based movement	0.125	0.031217672
12	GO:1902904	BP	negative regulation of supramolecular fiber organization	0.074534161	0.031217672
8	GO:0044843	BP	cell cycle G1/S phase transition	0.097560976	0.031217672
2	GO:0010046	BP	response to mycotoxin	0.666666667	0.031217672
2	GO:0001969	BP	regulation of activation of membrane attack complex	0.666666667	0.031217672
2	GO:0038165	BP	oncostatin-M-mediated signaling pathway	0.666666667	0.031217672
2	GO:0002282	BP	microglial cell activation involved in immune response	0.666666667	0.031217672
2	GO:0070561	BP	vitamin D receptor signaling pathway	0.666666667	0.031217672
2	GO:0034123	BP	positive regulation of toll-like receptor signaling pathway	0.666666667	0.031217672
2	GO:0033631	BP	cell-cell adhesion mediated by integrin	0.666666667	0.031217672
2	GO:2001025	BP	positive regulation of response to drug	0.666666667	0.031217672
2	GO:0034421	BP	post-translational protein acetylation	0.666666667	0.031217672
2	GO:1904245	BP	regulation of polynucleotide adenylyltransferase activity	0.666666667	0.031217672
2	GO:1905402	BP	regulation of activated CD8-positive, alpha-beta T cell apoptotic process	0.666666667	0.031217672
2	GO:0071499	BP	cellular response to laminar fluid shear stress	0.666666667	0.031217672
2	GO:1904444	BP	regulation of establishment of Sertoli cell barrier	0.666666667	0.031217672
2	GO:2000698	BP	positive regulation of epithelial cell differentiation involved in kidney development	0.666666667	0.031217672
2	GO:0072108	BP	positive regulation of mesenchymal to epithelial transition involved in metanephros morphogenesis	0.666666667	0.031217672
2	GO:0090402	BP	oncogene-induced cell senescence	0.666666667	0.031217672
2	GO:0099575	BP	regulation of protein catabolic process at presynapse, modulating synaptic transmission	0.666666667	0.031217672
2	GO:0019628	BP	urate catabolic process	0.666666667	0.031217672
2	GO:0002652	BP	regulation of tolerance induction dependent upon immune response	0.666666667	0.031217672
3	GO:0035850	BP	epithelial cell differentiation involved in kidney development	0.3	0.031217672
3	GO:0014062	BP	regulation of serotonin secretion	0.3	0.031217672
3	GO:0071498	BP	cellular response to fluid shear stress	0.3	0.031217672
3	GO:0019184	BP	nonribosomal peptide biosynthetic process	0.3	0.031217672
17	GO:0050878	BP	regulation of body fluid levels	0.063670412	0.031155029
9	GO:0006865	BP	amino acid transport	0.09	0.030874511
7	GO:0030500	BP	regulation of bone mineralization	0.109375	0.030874511
5	GO:0042310	BP	vasoconstriction	0.151515152	0.030874511
5	GO:0003179	BP	heart valve morphogenesis	0.151515152	0.030874511
50	GO:0005576	CC	extracellular region	0.045495905	0.030840347
14	GO:0000922	CC	spindle pole	0.07106599	0.030840347
12	GO:0023061	BP	signal release	0.075	0.030465251
4	GO:0032682	BP	negative regulation of chemokine production	0.2	0.030018981
4	GO:1901741	BP	positive regulation of myoblast fusion	0.2	0.030018981
4	GO:0032462	BP	regulation of protein homooligomerization	0.2	0.030018981
4	GO:1905517	BP	macrophage migration	0.2	0.030018981
4	GO:0055091	BP	phospholipid homeostasis	0.2	0.030018981
4	GO:0001773	BP	myeloid dendritic cell activation	0.2	0.030018981
4	GO:0061158	BP	3'-UTR-mediated mRNA destabilization	0.2	0.030018981
18	GO:0007015	BP	actin filament organization	0.06185567	0.029536591
2	GO:0004517	MF	nitric-oxide synthase activity	1	0.029405845
2	GO:0060002	MF	plus-end directed microfilament motor activity	1	0.029405845
9	GO:0002221	BP	pattern recognition receptor signaling pathway	0.090909091	0.029159873
9	GO:1903557	BP	positive regulation of tumor necrosis factor superfamily cytokine production	0.090909091	0.029159873
6	GO:1900542	BP	regulation of purine nucleotide metabolic process	0.127659574	0.028902305
15	GO:0016323	CC	basolateral plasma membrane	0.069124424	0.028838259
10	GO:0010565	BP	regulation of cellular ketone metabolic process	0.084745763	0.028748814
10	GO:0060759	BP	regulation of response to cytokine stimulus	0.084745763	0.028748814
7	GO:0071320	BP	cellular response to cAMP	0.111111111	0.028686382
14	GO:0010810	BP	regulation of cell-substrate adhesion	0.069651741	0.027992639
5	GO:0045499	MF	chemorepellent activity	0.192307692	0.027622652
3	GO:0031730	MF	CCR5 chemokine receptor binding	0.428571429	0.027600095
3	GO:0032027	MF	myosin light chain binding	0.428571429	0.027600095
3	GO:0005138	MF	interleukin-6 receptor binding	0.428571429	0.027600095
9	GO:0006022	BP	aminoglycan metabolic process	0.091836735	0.027390057
5	GO:0030808	BP	regulation of nucleotide biosynthetic process	0.15625	0.027390057
5	GO:0032570	BP	response to progesterone	0.15625	0.027390057
5	GO:1900371	BP	regulation of purine nucleotide biosynthetic process	0.15625	0.027390057
5	GO:0071312	BP	cellular response to alkaloid	0.15625	0.027390057
5	GO:0006949	BP	syncytium formation	0.15625	0.027390057
4	GO:0038191	MF	neuropilin binding	0.266666667	0.026646182
46	GO:0008219	BP	cell death	0.046092184	0.026638307
21	GO:0030031	BP	cell projection assembly	0.058988764	0.026616975
21	GO:1902903	BP	regulation of supramolecular fiber organization	0.058988764	0.026616975
7	GO:0000281	BP	mitotic cytokinesis	0.112903226	0.026413297
6	GO:0060760	BP	positive regulation of response to cytokine stimulus	0.130434783	0.026206192
14	GO:0006816	BP	calcium ion transport	0.070351759	0.025812278
9	GO:0030278	BP	regulation of ossification	0.092783505	0.025788075
4	GO:0090026	BP	positive regulation of monocyte chemotaxis	0.210526316	0.0252633
4	GO:0008347	BP	glial cell migration	0.210526316	0.0252633
4	GO:0030728	BP	ovulation	0.210526316	0.0252633
4	GO:0010042	BP	response to manganese ion	0.210526316	0.0252633
4	GO:0045837	BP	negative regulation of membrane potential	0.210526316	0.0252633
4	GO:1900101	BP	regulation of endoplasmic reticulum unfolded protein response	0.210526316	0.0252633
262	GO:0071840	BP	cellular component organization or biogenesis	0.034070221	0.024418147
8	GO:0032729	BP	positive regulation of type II interferon production	0.102564103	0.024266507
9	GO:0032231	BP	regulation of actin filament bundle assembly	0.09375	0.02422735
12	GO:0051783	BP	regulation of nuclear division	0.077419355	0.02422735
45	GO:0012501	BP	programmed cell death	0.046248715	0.02422735
5	GO:0097192	BP	extrinsic apoptotic signaling pathway in absence of ligand	0.161290323	0.024222385
5	GO:0044319	BP	wound healing, spreading of cells	0.161290323	0.024222385
5	GO:0032232	BP	negative regulation of actin filament bundle assembly	0.161290323	0.024222385
5	GO:0038034	BP	signal transduction in absence of ligand	0.161290323	0.024222385
5	GO:0030316	BP	osteoclast differentiation	0.161290323	0.024222385
5	GO:0010837	BP	regulation of keratinocyte proliferation	0.161290323	0.024222385
3	GO:1901298	BP	regulation of hydrogen peroxide-mediated programmed cell death	0.333333333	0.024189837
3	GO:0035767	BP	endothelial cell chemotaxis	0.333333333	0.024189837
3	GO:1900102	BP	negative regulation of endoplasmic reticulum unfolded protein response	0.333333333	0.024189837
3	GO:0035726	BP	common myeloid progenitor cell proliferation	0.333333333	0.024189837
3	GO:0034145	BP	positive regulation of toll-like receptor 4 signaling pathway	0.333333333	0.024189837
3	GO:0001542	BP	ovulation from ovarian follicle	0.333333333	0.024189837
3	GO:0002645	BP	positive regulation of tolerance induction	0.333333333	0.024189837
3	GO:0032623	BP	interleukin-2 production	0.333333333	0.024189837
3	GO:0038093	BP	Fc receptor signaling pathway	0.333333333	0.024189837
3	GO:0006750	BP	glutathione biosynthetic process	0.333333333	0.024189837
14	GO:0042113	BP	B cell activation	0.07106599	0.024175232
6	GO:0022602	BP	ovulation cycle process	0.133333333	0.024072377
6	GO:0045428	BP	regulation of nitric oxide biosynthetic process	0.133333333	0.024072377
6	GO:0002820	BP	negative regulation of adaptive immune response	0.133333333	0.024072377
22	GO:0043235	CC	receptor complex	0.059945504	0.024044475
43	GO:0006915	BP	apoptotic process	0.047252747	0.023761925
13	GO:0007623	BP	circadian rhythm	0.074285714	0.02363039
12	GO:0031644	BP	regulation of nervous system process	0.077922078	0.023507021
31	GO:0050804	BP	modulation of chemical synaptic transmission	0.052542373	0.023062343
1140	GO:0005575	CC	cellular_component	0.02950616	0.022916346
9	GO:0005901	CC	caveola	0.098901099	0.022914734
25	GO:0098794	CC	postsynapse	0.057471264	0.02272448
18	GO:0098791	CC	Golgi apparatus subcompartment	0.067669173	0.02269411
22	GO:0051251	BP	positive regulation of lymphocyte activation	0.058510638	0.022653331
11	GO:0042542	BP	response to hydrogen peroxide	0.082706767	0.022608466
15	GO:0090087	BP	regulation of peptide transport	0.069124424	0.022414429
6	GO:0007159	BP	leukocyte cell-cell adhesion	0.136363636	0.021655979
15	GO:0002791	BP	regulation of peptide secretion	0.069444444	0.021505218
5	GO:0060142	BP	regulation of syncytium formation by plasma membrane fusion	0.166666667	0.021479393
5	GO:0046688	BP	response to copper ion	0.166666667	0.021479393
11	GO:0042886	BP	amide transport	0.083333333	0.021451085
15	GO:0005516	MF	calmodulin binding	0.076530612	0.021403002
4	GO:0043496	BP	regulation of protein homodimerization activity	0.222222222	0.021364032
8	GO:0043010	BP	camera-type eye development	0.105263158	0.021353993
8	GO:0048514	BP	blood vessel morphogenesis	0.105263158	0.021353993
7	GO:0001570	BP	vasculogenesis	0.118644068	0.020799061
4	GO:0004143	MF	ATP-dependent diacylglycerol kinase activity	0.285714286	0.020699203
13	GO:0006874	BP	intracellular calcium ion homeostasis	0.075581395	0.020608158
23	GO:0016324	CC	apical plasma membrane	0.059431525	0.020566355
19	GO:0031984	CC	organelle subcompartment	0.065068493	0.020566355
5	GO:0016493	MF	C-C chemokine receptor activity	0.208333333	0.02035558
9	GO:0048145	BP	regulation of fibroblast proliferation	0.096774194	0.020245493
32	GO:0009888	BP	tissue development	0.051948052	0.019726076
13	GO:0042445	BP	hormone metabolic process	0.076023392	0.019631884
6	GO:0006023	BP	aminoglycan biosynthetic process	0.139534884	0.019437774
18	GO:0002009	BP	morphogenesis of an epithelium	0.065934066	0.019367817
23	GO:1901873	BP	regulation of post-translational protein modification	0.058080808	0.019218802
9	GO:0045335	CC	phagocytic vesicle	0.102272727	0.018999056
9	GO:1905954	BP	positive regulation of lipid localization	0.097826087	0.018870246
4	GO:0043196	CC	varicosity	0.25	0.018836167
5	GO:0060674	BP	placenta blood vessel development	0.172413793	0.018631028
18	GO:0007611	BP	learning or memory	0.066420664	0.018619421
11	GO:0043679	CC	axon terminus	0.088709677	0.018450508
22	GO:0010467	BP	gene expression	0.06010929	0.018354678
8	GO:0008630	BP	intrinsic apoptotic signaling pathway in response to DNA damage	0.108108108	0.018222122
14	GO:0050792	BP	regulation of viral process	0.073684211	0.017835422
14	GO:0061136	BP	regulation of proteasomal protein catabolic process	0.073684211	0.017835422
3	GO:0031727	MF	CCR2 chemokine receptor binding	0.5	0.01769731
19	GO:0006869	BP	lipid transport	0.063973064	0.017628393
31	GO:0005874	CC	microtubule	0.054290718	0.017612294
7	GO:0002762	BP	negative regulation of myeloid leukocyte differentiation	0.122807018	0.017373316
3	GO:0002725	BP	negative regulation of T cell cytokine production	0.375	0.017373316
3	GO:0033601	BP	positive regulation of mammary gland epithelial cell proliferation	0.375	0.017373316
3	GO:2000561	BP	regulation of CD4-positive, alpha-beta T cell proliferation	0.375	0.017373316
4	GO:0048246	BP	macrophage chemotaxis	0.235294118	0.017373316
4	GO:0002710	BP	negative regulation of T cell mediated immunity	0.235294118	0.017373316
4	GO:0140131	BP	positive regulation of lymphocyte chemotaxis	0.235294118	0.017373316
4	GO:0002367	BP	cytokine production involved in immune response	0.235294118	0.017373316
4	GO:0033599	BP	regulation of mammary gland epithelial cell proliferation	0.235294118	0.017373316
20	GO:0019216	BP	regulation of lipid metabolic process	0.062111801	0.017373316
2	GO:0034669	CC	integrin alpha4-beta7 complex	1	0.017318317
2	GO:0071133	CC	alpha9-beta1 integrin-ADAM8 complex	1	0.017318317
2	GO:0036117	CC	hyaluranon cable	1	0.017318317
20	GO:0030855	BP	epithelial cell differentiation	0.062305296	0.016994326
5	GO:0030215	MF	semaphorin receptor binding	0.217391304	0.016947361
46	GO:0005815	CC	microtubule organizing center	0.048117155	0.016819281
12	GO:0044306	CC	neuron projection terminus	0.085106383	0.016819281
5	GO:1903573	BP	negative regulation of response to endoplasmic reticulum stress	0.178571429	0.016104614
5	GO:1904707	BP	positive regulation of vascular associated smooth muscle cell proliferation	0.178571429	0.016104614
5	GO:1904646	BP	cellular response to amyloid-beta	0.178571429	0.016104614
5	GO:1904666	BP	regulation of ubiquitin protein ligase activity	0.178571429	0.016104614
25	GO:0098660	BP	inorganic ion transmembrane transport	0.058275058	0.015991079
41	GO:1901565	BP	organonitrogen compound catabolic process	0.0488677	0.015927275
7	GO:0030888	BP	regulation of B cell proliferation	0.125	0.015791539
7	GO:1903510	BP	mucopolysaccharide metabolic process	0.125	0.015791539
6	GO:0002686	BP	negative regulation of leukocyte migration	0.146341463	0.015594957
6	GO:0071549	BP	cellular response to dexamethasone stimulus	0.146341463	0.015594957
10	GO:0006909	BP	phagocytosis	0.093457944	0.015303129
99	GO:0009056	BP	catabolic process	0.039903265	0.014764308
10	GO:0000775	CC	chromosome, centromeric region	0.099009901	0.014446126
8	GO:0006641	BP	triglyceride metabolic process	0.112676056	0.014326847
9	GO:0097191	BP	extrinsic apoptotic signaling pathway	0.102272727	0.014261908
8	GO:0008138	MF	protein tyrosine/serine/threonine phosphatase activity	0.131147541	0.014071255
12	GO:0032434	BP	regulation of proteasomal ubiquitin-dependent protein catabolic process	0.083333333	0.01407123
4	GO:0032692	BP	negative regulation of interleukin-1 production	0.25	0.014031253
4	GO:0099172	BP	presynapse organization	0.25	0.014031253
49	GO:0000977	MF	RNA polymerase II transcription regulatory region sequence-specific DNA binding	0.049147442	0.013871229
5	GO:0006591	BP	ornithine metabolic process	0.185185185	0.013852971
5	GO:0051497	BP	negative regulation of stress fiber assembly	0.185185185	0.013852971
6	GO:1904036	BP	negative regulation of epithelial cell apoptotic process	0.15	0.01381673
6	GO:0002823	BP	negative regulation of adaptive immune response based on somatic recombination of immune receptors built from immunoglobulin superfamily domains	0.15	0.01381673
6	GO:0070232	BP	regulation of T cell apoptotic process	0.15	0.01381673
26	GO:1903829	BP	positive regulation of protein localization	0.057395143	0.013805649
9	GO:0034308	BP	primary alcohol metabolic process	0.103448276	0.013288491
9	GO:0072331	BP	signal transduction by p53 class mediator	0.103448276	0.013288491
9	GO:0019217	BP	regulation of fatty acid metabolic process	0.103448276	0.013288491
8	GO:0002286	BP	T cell activation involved in immune response	0.114285714	0.013248216
8	GO:0050672	BP	negative regulation of lymphocyte proliferation	0.114285714	0.013248216
8	GO:0032945	BP	negative regulation of mononuclear cell proliferation	0.114285714	0.013248216
8	GO:0042060	BP	wound healing	0.114285714	0.013248216
26	GO:1901987	BP	regulation of cell cycle phase transition	0.057777778	0.013150603
7	GO:0032677	BP	regulation of interleukin-8 production	0.12962963	0.013072573
14	GO:0005770	CC	late endosome	0.079545455	0.013048752
13	GO:0001822	BP	kidney development	0.080246914	0.012746044
10	GO:0051897	BP	positive regulation of phosphatidylinositol 3-kinase/protein kinase B signal transduction	0.096153846	0.012722604
2	GO:1900106	BP	positive regulation of hyaluranon cable assembly	1	0.012722604
2	GO:1900104	BP	regulation of hyaluranon cable assembly	1	0.012722604
2	GO:0002880	BP	regulation of chronic inflammatory response to non-antigenic stimulus	1	0.012722604
2	GO:0070495	BP	negative regulation of thrombin-activated receptor signaling pathway	1	0.012722604
2	GO:0090074	BP	negative regulation of protein homodimerization activity	1	0.012722604
2	GO:0035733	BP	hepatic stellate cell activation	1	0.012722604
2	GO:1905404	BP	positive regulation of activated CD8-positive, alpha-beta T cell apoptotic process	1	0.012722604
2	GO:0070494	BP	regulation of thrombin-activated receptor signaling pathway	1	0.012722604
2	GO:0002660	BP	positive regulation of peripheral tolerance induction	1	0.012722604
2	GO:0031086	BP	nuclear-transcribed mRNA catabolic process, deadenylation-independent decay	1	0.012722604
2	GO:0034395	BP	regulation of transcription from RNA polymerase II promoter in response to iron	1	0.012722604
2	GO:0071403	BP	cellular response to high density lipoprotein particle stimulus	1	0.012722604
2	GO:0002845	BP	positive regulation of tolerance induction to tumor cell	1	0.012722604
2	GO:0002654	BP	positive regulation of tolerance induction dependent upon immune response	1	0.012722604
2	GO:0045064	BP	T-helper 2 cell differentiation	1	0.012722604
2	GO:0003366	BP	cell-matrix adhesion involved in ameboidal cell migration	1	0.012722604
2	GO:0002644	BP	negative regulation of tolerance induction	1	0.012722604
2	GO:0061870	BP	positive regulation of hepatic stellate cell migration	1	0.012722604
2	GO:0002658	BP	regulation of peripheral tolerance induction	1	0.012722604
2	GO:0061869	BP	regulation of hepatic stellate cell migration	1	0.012722604
2	GO:0001660	BP	fever generation	1	0.012722604
2	GO:0002843	BP	regulation of tolerance induction to tumor cell	1	0.012722604
36	GO:0016567	BP	protein ubiquitination	0.051502146	0.012674619
9	GO:0031214	BP	biomineral tissue development	0.104651163	0.012674619
6	GO:0050805	BP	negative regulation of synaptic transmission	0.153846154	0.012563822
6	GO:0006953	BP	acute-phase response	0.153846154	0.012563822
13	GO:0030139	CC	endocytic vesicle	0.083870968	0.012518983
39	GO:0012506	CC	vesicle membrane	0.051655629	0.012518983
50	GO:0000981	MF	DNA-binding transcription factor activity, RNA polymerase II-specific	0.048638132	0.01250757
8	GO:0051653	BP	spindle localization	0.115942029	0.012495782
5	GO:0002825	BP	regulation of T-helper 1 type immune response	0.192307692	0.012135622
3	GO:0072675	BP	osteoclast fusion	0.428571429	0.012041607
3	GO:2000562	BP	negative regulation of CD4-positive, alpha-beta T cell proliferation	0.428571429	0.012041607
4	GO:0003680	MF	minor groove of adenine-thymine-rich DNA binding	0.333333333	0.011940753
13	GO:0050830	BP	defense response to Gram-positive bacterium	0.08125	0.011765997
11	GO:0045069	BP	regulation of viral genome replication	0.090909091	0.011717655
17	GO:1901988	BP	negative regulation of cell cycle phase transition	0.069672131	0.011672148
4	GO:0034310	BP	primary alcohol catabolic process	0.266666667	0.011406764
4	GO:0034143	BP	regulation of toll-like receptor 4 signaling pathway	0.266666667	0.011406764
20	GO:0007169	BP	transmembrane receptor protein tyrosine kinase signaling pathway	0.06557377	0.011333906
12	GO:0004725	MF	protein tyrosine phosphatase activity	0.096	0.011296015
66	GO:0010629	BP	negative regulation of gene expression	0.043708609	0.01127329
17	GO:0022411	BP	cellular component disassembly	0.069958848	0.011213475
15	GO:0051091	BP	positive regulation of DNA-binding transcription factor activity	0.075	0.011171631
11	GO:1903052	BP	positive regulation of proteolysis involved in protein catabolic process	0.091666667	0.011080153
11	GO:0051928	BP	positive regulation of calcium ion transport	0.091666667	0.011080153
11	GO:0000165	BP	MAPK cascade	0.091666667	0.011080153
16	GO:0017157	BP	regulation of exocytosis	0.07239819	0.011080153
6	GO:2000351	BP	regulation of endothelial cell apoptotic process	0.157894737	0.011080153
6	GO:0002931	BP	response to ischemia	0.157894737	0.011080153
6	GO:0060135	BP	maternal process involved in female pregnancy	0.157894737	0.011080153
13	GO:0019955	MF	cytokine binding	0.090909091	0.011032064
7	GO:1902041	BP	regulation of extrinsic apoptotic signaling pathway via death domain receptors	0.134615385	0.010965598
13	GO:0036294	BP	cellular response to decreased oxygen levels	0.082278481	0.01066288
16	GO:0050807	BP	regulation of synapse organization	0.072727273	0.010640251
11	GO:0045055	BP	regulated exocytosis	0.092436975	0.010400402
5	GO:0035024	BP	negative regulation of Rho protein signal transduction	0.2	0.010305963
5	GO:2000515	BP	negative regulation of CD4-positive, alpha-beta T cell activation	0.2	0.010305963
9	GO:0006879	BP	intracellular iron ion homeostasis	0.108433735	0.010117134
14	GO:0071453	BP	cellular response to oxygen levels	0.079096045	0.010046888
53	GO:0044248	BP	cellular catabolic process	0.046369204	0.009969722
17	GO:0045732	BP	positive regulation of protein catabolic process	0.070833333	0.009961484
130	GO:0003677	MF	DNA binding	0.03929867	0.009860887
8	GO:0032648	BP	regulation of interferon-beta production	0.121212121	0.009579402
8	GO:0006749	BP	glutathione metabolic process	0.121212121	0.009579402
13	GO:1903322	BP	positive regulation of protein modification by small protein conjugation or removal	0.083333333	0.009577236
13	GO:0042129	BP	regulation of T cell proliferation	0.083333333	0.009577236
14	GO:0098802	CC	plasma membrane signaling receptor complex	0.082352941	0.00956445
41	GO:0032446	BP	protein modification by small protein conjugation	0.050617284	0.009517491
14	GO:0002020	MF	protease binding	0.088050314	0.009401366
5	GO:0004586	MF	ornithine decarboxylase activity	0.25	0.009401366
13	GO:1903305	BP	regulation of regulated secretory pathway	0.083870968	0.009042595
4	GO:0019370	BP	leukotriene biosynthetic process	0.285714286	0.008851848
4	GO:0030950	BP	establishment or maintenance of actin cytoskeleton polarity	0.285714286	0.008851848
4	GO:0043922	BP	negative regulation by host of viral transcription	0.285714286	0.008851848
4	GO:0032691	BP	negative regulation of interleukin-1 beta production	0.285714286	0.008851848
4	GO:0046834	BP	lipid phosphorylation	0.285714286	0.008851848
4	GO:0035970	BP	peptidyl-threonine dephosphorylation	0.285714286	0.008851848
4	GO:0030502	BP	negative regulation of bone mineralization	0.285714286	0.008851848
7	GO:2000514	BP	regulation of CD4-positive, alpha-beta T cell activation	0.14	0.008837939
8	GO:0045685	BP	regulation of glial cell differentiation	0.123076923	0.008776301
8	GO:1904029	BP	regulation of cyclin-dependent protein kinase activity	0.123076923	0.008776301
8	GO:0070373	BP	negative regulation of ERK1 and ERK2 cascade	0.123076923	0.008776301
5	GO:0090025	BP	regulation of monocyte chemotaxis	0.208333333	0.008675208
10	GO:0043279	BP	response to alkaloid	0.102040816	0.008587492
51	GO:0005509	MF	calcium ion binding	0.049853372	0.008587179
18	GO:0045861	BP	negative regulation of proteolysis	0.069767442	0.008560026
16	GO:0021700	BP	developmental maturation	0.074418605	0.008560026
6	GO:0017169	MF	CDP-alcohol phosphatidyltransferase activity	0.2	0.008395309
9	GO:0032580	CC	Golgi cisterna membrane	0.116883117	0.008360167
18	GO:0110053	BP	regulation of actin filament organization	0.070038911	0.008193364
31	GO:0070201	BP	regulation of establishment of protein localization	0.055555556	0.00812624
23	GO:0030246	MF	carbohydrate binding	0.068862275	0.008113708
21	GO:0015711	BP	organic anion transport	0.066037736	0.008059802
9	GO:0033273	BP	response to vitamin	0.1125	0.007971949
14	GO:0051494	BP	negative regulation of cytoskeleton organization	0.081395349	0.007811706
12	GO:0002832	BP	negative regulation of response to biotic stimulus	0.090225564	0.007790252
17	GO:0098687	CC	chromosomal region	0.074889868	0.007689657
5	GO:0004953	MF	icosanoid receptor activity	0.263157895	0.007604747
3	GO:0002467	BP	germinal center formation	0.5	0.007509017
3	GO:1901299	BP	negative regulation of hydrogen peroxide-mediated programmed cell death	0.5	0.007509017
3	GO:2000109	BP	regulation of macrophage apoptotic process	0.5	0.007509017
3	GO:1903753	BP	negative regulation of p38MAPK cascade	0.5	0.007509017
3	GO:0031282	BP	regulation of guanylate cyclase activity	0.5	0.007509017
3	GO:0014063	BP	negative regulation of serotonin secretion	0.5	0.007509017
17	GO:0043523	BP	regulation of neuron apoptotic process	0.072961373	0.007453483
14	GO:0009743	BP	response to carbohydrate	0.081871345	0.007453483
6	GO:0035455	BP	response to interferon-alpha	0.171428571	0.007453483
6	GO:0042220	BP	response to cocaine	0.171428571	0.007453483
6	GO:1902042	BP	negative regulation of extrinsic apoptotic signaling pathway via death domain receptors	0.171428571	0.007453483
33	GO:0099177	BP	regulation of trans-synaptic signaling	0.055369128	0.007403883
15	GO:0071695	BP	anatomical structure maturation	0.078534031	0.007403883
13	GO:0050731	BP	positive regulation of peptidyl-tyrosine phosphorylation	0.086092715	0.007365764
8	GO:0051058	BP	negative regulation of small GTPase mediated signal transduction	0.126984127	0.00733463
5	GO:0006691	BP	leukotriene metabolic process	0.217391304	0.007274406
5	GO:0009446	BP	putrescine biosynthetic process	0.217391304	0.007274406
5	GO:1901739	BP	regulation of myoblast fusion	0.217391304	0.007274406
5	GO:2000108	BP	positive regulation of leukocyte apoptotic process	0.217391304	0.007274406
21	GO:1903532	BP	positive regulation of secretion by cell	0.067092652	0.007274406
31	GO:0030001	BP	metal ion transport	0.056363636	0.007170246
7	GO:0006140	BP	regulation of nucleotide metabolic process	0.145833333	0.00716148
23	GO:0032940	BP	secretion by cell	0.063186813	0.007159301
14	GO:0030705	BP	cytoskeleton-dependent intracellular transport	0.082352941	0.007159301
14	GO:0010212	BP	response to ionizing radiation	0.082352941	0.007159301
13	GO:0030258	BP	lipid modification	0.086666667	0.007013358
17	GO:0008654	BP	phospholipid biosynthetic process	0.073593074	0.006909534
4	GO:2001267	BP	regulation of cysteine-type endopeptidase activity involved in apoptotic signaling pathway	0.307692308	0.006884423
4	GO:0099171	BP	presynaptic modulation of chemical synaptic transmission	0.307692308	0.006884423
4	GO:0070230	BP	positive regulation of lymphocyte apoptotic process	0.307692308	0.006884423
4	GO:0006957	BP	complement activation, alternative pathway	0.307692308	0.006884423
4	GO:0002031	BP	G protein-coupled receptor internalization	0.307692308	0.006884423
11	GO:0048525	BP	negative regulation of viral process	0.098214286	0.006741594
8	GO:0000079	BP	regulation of cyclin-dependent protein serine/threonine kinase activity	0.129032258	0.006732612
6	GO:1904645	BP	response to amyloid-beta	0.176470588	0.0065609
48	GO:0016817	MF	hydrolase activity, acting on acid anhydrides	0.051502146	0.006508672
48	GO:0016818	MF	hydrolase activity, acting on acid anhydrides, in phosphorus-containing anhydrides	0.051502146	0.006508672
7	GO:0080164	BP	regulation of nitric oxide metabolic process	0.14893617	0.006390096
19	GO:0042110	BP	T cell activation	0.069852941	0.006328471
11	GO:1903707	BP	negative regulation of hemopoiesis	0.099099099	0.006278006
13	GO:0050714	BP	positive regulation of protein secretion	0.087837838	0.006269648
15	GO:0071375	BP	cellular response to peptide hormone stimulus	0.080213904	0.006132865
5	GO:0031663	BP	lipopolysaccharide-mediated signaling pathway	0.227272727	0.006018364
5	GO:1902473	BP	regulation of protein localization to synapse	0.227272727	0.006018364
24	GO:0050839	MF	cell adhesion molecule binding	0.068965517	0.00595239
37	GO:0032561	MF	guanyl ribonucleotide binding	0.05648855	0.00595239
37	GO:0019001	MF	guanyl nucleotide binding	0.05648855	0.00595239
69	GO:0051253	BP	negative regulation of RNA metabolic process	0.044660194	0.005857281
12	GO:0043433	BP	negative regulation of DNA-binding transcription factor activity	0.09375	0.005832172
7	GO:0034446	BP	substrate adhesion-dependent cell spreading	0.152173913	0.005664382
6	GO:0046636	BP	negative regulation of alpha-beta T cell activation	0.181818182	0.005643713
20	GO:0071241	BP	cellular response to inorganic substance	0.068728522	0.005637262
26	GO:0002696	BP	positive regulation of leukocyte activation	0.061611374	0.005595541
15	GO:0050870	BP	positive regulation of T cell activation	0.081081081	0.005558408
8	GO:2000242	BP	negative regulation of reproductive process	0.133333333	0.005501739
14	GO:0048872	BP	homeostasis of number of cells	0.084848485	0.005501739
9	GO:0030203	BP	glycosaminoglycan metabolic process	0.12	0.005285451
9	GO:0002526	BP	acute inflammatory response	0.12	0.005285451
9	GO:0046330	BP	positive regulation of JNK cascade	0.12	0.005285451
9	GO:0070167	BP	regulation of biomineral tissue development	0.12	0.005285451
9	GO:0007266	BP	Rho protein signal transduction	0.12	0.005285451
13	GO:0000041	BP	transition metal ion transport	0.089655172	0.005283889
36	GO:0005525	MF	GTP binding	0.056962025	0.005176823
29	GO:0003924	MF	GTPase activity	0.062770563	0.005176823
4	GO:0033004	BP	negative regulation of mast cell activation	0.333333333	0.005100879
4	GO:0070234	BP	positive regulation of T cell apoptotic process	0.333333333	0.005100879
4	GO:0043508	BP	negative regulation of JUN kinase activity	0.333333333	0.005100879
4	GO:2000696	BP	regulation of epithelial cell differentiation involved in kidney development	0.333333333	0.005100879
11	GO:1902106	BP	negative regulation of leukocyte differentiation	0.101851852	0.005100879
18	GO:0045926	BP	negative regulation of growth	0.073469388	0.005078326
5	GO:0005767	CC	secondary lysosome	0.25	0.005037287
22	GO:0048638	BP	regulation of developmental growth	0.067901235	0.00501825
16	GO:0016311	BP	dephosphorylation	0.078817734	0.005001186
5	GO:0010574	BP	regulation of vascular endothelial growth factor production	0.238095238	0.004945928
5	GO:0033387	BP	putrescine biosynthetic process from ornithine	0.238095238	0.004945928
6	GO:0006024	BP	glycosaminoglycan biosynthetic process	0.1875	0.004872613
9	GO:0071466	BP	cellular response to xenobiotic stimulus	0.121621622	0.004872613
11	GO:0048640	BP	negative regulation of developmental growth	0.102803738	0.004776515
22	GO:0050890	BP	cognition	0.068535826	0.004768349
80	GO:0071705	BP	nitrogen compound transport	0.043431053	0.00474148
48	GO:0016462	MF	pyrophosphatase activity	0.051779935	0.00465666
60	GO:1990837	MF	sequence-specific double-stranded DNA binding	0.048465267	0.004620603
12	GO:0051100	BP	negative regulation of binding	0.096774194	0.004529761
42	GO:0055085	BP	transmembrane transport	0.052173913	0.004522553
18	GO:0015629	CC	actin cytoskeleton	0.075949367	0.004487996
8	GO:0002763	BP	positive regulation of myeloid leukocyte differentiation	0.137931034	0.004487921
11	GO:1901800	BP	positive regulation of proteasomal protein catabolic process	0.103773585	0.004451074
49	GO:0022402	BP	cell cycle process	0.049494949	0.004280901
3	GO:2000503	BP	positive regulation of natural killer cell chemotaxis	0.6	0.004280901
3	GO:2000110	BP	negative regulation of macrophage apoptotic process	0.6	0.004280901
84	GO:0006793	BP	phosphorus metabolic process	0.042944785	0.004280901
17	GO:0043270	BP	positive regulation of monoatomic ion transport	0.077272727	0.004241142
6	GO:0031294	BP	lymphocyte costimulation	0.193548387	0.004154251
11	GO:0009636	BP	response to toxic substance	0.104761905	0.004143964
6	GO:0004142	MF	diacylglycerol cholinephosphotransferase activity	0.230769231	0.004101688
5	GO:0030952	BP	establishment or maintenance of cytoskeleton polarity	0.25	0.003980671
24	GO:0051047	BP	positive regulation of secretion	0.065217391	0.003927035
13	GO:0001568	BP	blood vessel development	0.092857143	0.003912811
13	GO:0001894	BP	tissue homeostasis	0.092857143	0.003912811
13	GO:0060249	BP	anatomical structure homeostasis	0.092857143	0.003912811
66	GO:1902679	BP	negative regulation of RNA biosynthetic process	0.045833333	0.00386143
11	GO:0031100	BP	animal organ regeneration	0.105769231	0.003843738
10	GO:0007229	BP	integrin-mediated signaling pathway	0.114942529	0.00375087
12	GO:0043271	BP	negative regulation of monoatomic ion transport	0.099173554	0.003708666
12	GO:0045444	BP	fat cell differentiation	0.099173554	0.003708666
66	GO:0045892	BP	negative regulation of DNA-templated transcription	0.046057223	0.003701989
9	GO:0010822	BP	positive regulation of mitochondrion organization	0.126760563	0.00370132
13	GO:0010821	BP	regulation of mitochondrion organization	0.09352518	0.003694202
4	GO:0032464	BP	positive regulation of protein homooligomerization	0.363636364	0.00368862
4	GO:0060670	BP	branching involved in labyrinthine layer morphogenesis	0.363636364	0.00368862
6	GO:0042629	CC	mast cell granule	0.206896552	0.003672314
30	GO:0001216	MF	DNA-binding transcription activator activity	0.063291139	0.00366796
8	GO:0050922	BP	negative regulation of chemotaxis	0.142857143	0.003629708
8	GO:0046580	BP	negative regulation of Ras protein signal transduction	0.142857143	0.003629708
31	GO:0009887	BP	animal organ morphogenesis	0.058712121	0.003629624
30	GO:0001228	MF	DNA-binding transcription activator activity, RNA polymerase II-specific	0.063424947	0.003628492
14	GO:0005178	MF	integrin binding	0.097902098	0.003628492
5	GO:0003951	MF	NAD+ kinase activity	0.3125	0.003605132
5	GO:0005149	MF	interleukin-1 receptor binding	0.3125	0.003605132
67	GO:0008092	MF	cytoskeletal protein binding	0.047450425	0.003593556
16	GO:0055074	BP	calcium ion homeostasis	0.081632653	0.0035544
6	GO:0032647	BP	regulation of interferon-alpha production	0.2	0.003539217
6	GO:0034121	BP	regulation of toll-like receptor signaling pathway	0.2	0.003539217
31	GO:0007346	BP	regulation of mitotic cell cycle	0.058935361	0.00348101
13	GO:0051250	BP	negative regulation of lymphocyte activation	0.094202899	0.00348101
7	GO:0032731	BP	positive regulation of interleukin-1 beta production	0.166666667	0.003454495
7	GO:1904705	BP	regulation of vascular associated smooth muscle cell proliferation	0.166666667	0.003454495
19	GO:0015849	BP	organic acid transport	0.073929961	0.003444716
31	GO:0051223	BP	regulation of protein transport	0.059160305	0.003348531
11	GO:2000060	BP	positive regulation of ubiquitin-dependent protein catabolic process	0.107843137	0.003329606
11	GO:0050868	BP	negative regulation of T cell activation	0.107843137	0.003329606
107	GO:0036211	BP	protein modification process	0.041106416	0.00330993
19	GO:0046942	BP	carboxylic acid transport	0.07421875	0.003299594
13	GO:0002443	BP	leukocyte mediated immunity	0.094890511	0.003282913
12	GO:0030856	BP	regulation of epithelial cell differentiation	0.100840336	0.003276252
8	GO:1905897	BP	regulation of response to endoplasmic reticulum stress	0.145454545	0.003272969
5	GO:0002292	BP	T cell differentiation involved in immune response	0.263157895	0.0032069
25	GO:0010639	BP	negative regulation of organelle organization	0.064935065	0.003183228
14	GO:0043524	BP	negative regulation of neuron apoptotic process	0.090322581	0.003180418
14	GO:0097193	BP	intrinsic apoptotic signaling pathway	0.090322581	0.003180418
71	GO:0043565	MF	sequence-specific DNA binding	0.047051027	0.003141697
13	GO:0031398	BP	positive regulation of protein ubiquitination	0.095588235	0.003080955
6	GO:0018995	CC	host cellular component	0.214285714	0.003025338
7	GO:0050873	BP	brown fat cell differentiation	0.170731707	0.003023926
7	GO:0043506	BP	regulation of JUN kinase activity	0.170731707	0.003023926
7	GO:0032728	BP	positive regulation of interferon-beta production	0.170731707	0.003023926
14	GO:0051592	BP	response to calcium ion	0.090909091	0.003002762
14	GO:0051896	BP	regulation of phosphatidylinositol 3-kinase/protein kinase B signal transduction	0.090909091	0.003002762
14	GO:0001667	BP	ameboidal-type cell migration	0.090909091	0.003002762
6	GO:0031295	BP	T cell costimulation	0.206896552	0.003002762
6	GO:0071774	BP	response to fibroblast growth factor	0.206896552	0.003002762
34	GO:0008610	BP	lipid biosynthetic process	0.057627119	0.002990136
34	GO:1903047	BP	mitotic cell cycle process	0.057627119	0.002990136
84	GO:0006796	BP	phosphate-containing compound metabolic process	0.04375	0.002978479
10	GO:0001938	BP	positive regulation of endothelial cell proliferation	0.119047619	0.002977111
8	GO:0051438	BP	regulation of ubiquitin-protein transferase activity	0.148148148	0.002948694
24	GO:0043434	BP	response to peptide hormone	0.06741573	0.002943872
13	GO:0051961	BP	negative regulation of nervous system development	0.096296296	0.002929282
26	GO:0140352	BP	export from cell	0.064039409	0.002929282
12	GO:0002449	BP	lymphocyte mediated immunity	0.102564103	0.002886949
25	GO:0030029	BP	actin filament-based process	0.065616798	0.00287715
115	GO:0043412	BP	macromolecule modification	0.040838068	0.00287715
29	GO:0042742	BP	defense response to bacterium	0.061310782	0.002847295
20	GO:0050708	BP	regulation of protein secretion	0.073260073	0.002799325
10	GO:0002573	BP	myeloid leukocyte differentiation	0.120481928	0.002731172
7	GO:0043300	BP	regulation of leukocyte degranulation	0.175	0.002655503
16	GO:0044770	BP	cell cycle phase transition	0.084210526	0.002649256
16	GO:0030308	BP	negative regulation of cell growth	0.084210526	0.002649256
16	GO:0009611	BP	response to wounding	0.084210526	0.002649256
4	GO:0090385	BP	phagosome-lysosome fusion	0.4	0.002593727
13	GO:0050768	BP	negative regulation of neurogenesis	0.097744361	0.002567046
13	GO:0010977	BP	negative regulation of neuron projection development	0.097744361	0.002567046
9	GO:0002704	BP	negative regulation of leukocyte mediated immunity	0.134328358	0.002559448
5	GO:0046849	BP	bone remodeling	0.277777778	0.002552067
5	GO:0002719	BP	negative regulation of cytokine production involved in immune response	0.277777778	0.002552067
6	GO:0046339	BP	diacylglycerol metabolic process	0.214285714	0.002548032
6	GO:0035987	BP	endodermal cell differentiation	0.214285714	0.002548032
28	GO:0050867	BP	positive regulation of cell activation	0.064220183	0.002448816
42	GO:0006811	BP	monoatomic ion transport	0.054333765	0.00237226
1046	GO:0003674	MF	molecular_function	0.03023908	0.002347887
29	GO:0009314	BP	response to radiation	0.062365591	0.002344768
8	GO:0090199	BP	regulation of release of cytochrome c from mitochondria	0.153846154	0.002328886
12	GO:0035150	BP	regulation of tube size	0.105263158	0.00232533
17	GO:0050730	BP	regulation of peptidyl-tyrosine phosphorylation	0.082125604	0.002304653
7	GO:0097384	BP	cellular lipid biosynthetic process	0.179487179	0.002304653
7	GO:2000403	BP	positive regulation of lymphocyte migration	0.179487179	0.002304653
262	GO:0016043	BP	cellular component organization	0.035660814	0.002274493
19	GO:0050769	BP	positive regulation of neurogenesis	0.076923077	0.002240974
25	GO:0048729	BP	tissue morphogenesis	0.067385445	0.002198007
12	GO:0035296	BP	regulation of tube diameter	0.10619469	0.002158627
12	GO:0071456	BP	cellular response to hypoxia	0.10619469	0.002158627
12	GO:0097746	BP	blood vessel diameter maintenance	0.10619469	0.002158627
23	GO:0031253	CC	cell projection membrane	0.070336391	0.002137237
14	GO:0010466	BP	negative regulation of peptidase activity	0.094594595	0.002100981
13	GO:0019722	BP	calcium-mediated signaling	0.1	0.002100981
9	GO:0002886	BP	regulation of myeloid leukocyte mediated immunity	0.138461538	0.002079669
3	GO:0031284	BP	positive regulation of guanylate cyclase activity	0.75	0.002022688
5	GO:0002269	BP	leukocyte activation involved in inflammatory response	0.294117647	0.001952761
5	GO:0010575	BP	positive regulation of vascular endothelial growth factor production	0.294117647	0.001952761
5	GO:0001774	BP	microglial cell activation	0.294117647	0.001952761
66	GO:0003690	MF	double-stranded DNA binding	0.048636699	0.001910428
60	GO:0001067	MF	transcription regulatory region nucleic acid binding	0.050167224	0.001890961
9	GO:0046470	BP	phosphatidylcholine metabolic process	0.140625	0.001852449
60	GO:0000976	MF	transcription cis-regulatory region binding	0.05033557	0.001823032
16	GO:0031099	BP	regeneration	0.087431694	0.001793381
20	GO:0002699	BP	positive regulation of immune effector process	0.076045627	0.001787152
21	GO:1903320	BP	regulation of protein modification by small protein conjugation or removal	0.073943662	0.001787152
126	GO:0032555	MF	purine ribonucleotide binding	0.041639128	0.001769779
14	GO:1902075	BP	cellular response to salt	0.096551724	0.001712916
6	GO:0009445	BP	putrescine metabolic process	0.230769231	0.00170998
6	GO:0048147	BP	negative regulation of fibroblast proliferation	0.230769231	0.00170998
30	GO:0010638	BP	positive regulation of organelle organization	0.06263048	0.00170998
13	GO:0007613	BP	memory	0.102362205	0.001691994
7	GO:1901503	BP	ether biosynthetic process	0.189189189	0.001686171
7	GO:0046504	BP	glycerol ether biosynthetic process	0.189189189	0.001686171
7	GO:0008611	BP	ether lipid biosynthetic process	0.189189189	0.001686171
7	GO:0008305	CC	integrin complex	0.194444444	0.00168553
26	GO:0098857	CC	membrane microdomain	0.06824147	0.00168553
26	GO:0045121	CC	membrane raft	0.068601583	0.001651169
77	GO:0045934	BP	negative regulation of nucleobase-containing compound metabolic process	0.045508274	0.001649061
3	GO:0008330	MF	protein tyrosine/threonine phosphatase activity	1	0.001578141
3	GO:0031726	MF	CCR1 chemokine receptor binding	1	0.001578141
13	GO:0046328	BP	regulation of JNK cascade	0.103174603	0.001571635
13	GO:0045580	BP	regulation of T cell differentiation	0.103174603	0.001571635
26	GO:0070482	BP	response to oxygen levels	0.067708333	0.00154459
33	GO:0051249	BP	regulation of lymphocyte activation	0.06122449	0.001482793
9	GO:2000401	BP	regulation of lymphocyte migration	0.14516129	0.001475462
5	GO:0070168	BP	negative regulation of biomineral tissue development	0.3125	0.001459782
5	GO:0051769	BP	regulation of nitric-oxide synthase biosynthetic process	0.3125	0.001459782
5	GO:0002643	BP	regulation of tolerance induction	0.3125	0.001459782
31	GO:0098609	BP	cell-cell adhesion	0.062248996	0.001417123
123	GO:0035639	MF	purine ribonucleoside triphosphate binding	0.041979522	0.00140981
10	GO:0010595	BP	positive regulation of endothelial cell migration	0.131578947	0.00140044
8	GO:0032732	BP	positive regulation of interleukin-1 production	0.166666667	0.001378391
11	GO:0048661	BP	positive regulation of smooth muscle cell proliferation	0.120879121	0.001353018
11	GO:0032436	BP	positive regulation of proteasomal ubiquitin-dependent protein catabolic process	0.120879121	0.001353018
16	GO:0043393	BP	regulation of protein binding	0.08988764	0.001341789
27	GO:0043254	BP	regulation of protein-containing complex assembly	0.066831683	0.001315179
9	GO:0010717	BP	regulation of epithelial to mesenchymal transition	0.147540984	0.001315179
21	GO:0031668	BP	cellular response to extracellular stimulus	0.075812274	0.001307454
16	GO:0008083	MF	growth factor activity	0.098765432	0.001289776
10	GO:0070664	BP	negative regulation of leukocyte proliferation	0.133333333	0.001264393
11	GO:0051101	BP	regulation of DNA binding	0.122222222	0.001234858
11	GO:0046634	BP	regulation of alpha-beta T cell activation	0.122222222	0.001234858
15	GO:0050770	BP	regulation of axonogenesis	0.094936709	0.001226354
14	GO:0010951	BP	negative regulation of endopeptidase activity	0.1	0.001225394
7	GO:0002548	BP	monocyte chemotaxis	0.2	0.001207782
22	GO:0010948	BP	negative regulation of cell cycle process	0.074324324	0.001197038
10	GO:0032091	BP	negative regulation of protein binding	0.135135135	0.001137556
6	GO:0061900	BP	glial cell activation	0.25	0.001106513
23	GO:0045862	BP	positive regulation of proteolysis	0.073015873	0.001079741
13	GO:0045667	BP	regulation of osteoblast differentiation	0.107438017	0.001076477
23	GO:0048511	BP	rhythmic process	0.073248408	0.001032929
8	GO:0062208	BP	positive regulation of pattern recognition receptor signaling pathway	0.173913043	0.001032929
4	GO:0043301	BP	negative regulation of leukocyte degranulation	0.5	0.001015476
4	GO:0002887	BP	negative regulation of myeloid leukocyte mediated immunity	0.5	0.001015476
4	GO:0034616	BP	response to laminar fluid shear stress	0.5	0.001015476
4	GO:0033007	BP	negative regulation of mast cell activation involved in immune response	0.5	0.001015476
6	GO:0033643	CC	host cell part	0.260869565	0.001013145
7	GO:0032715	BP	negative regulation of interleukin-6 production	0.205882353	0.001010844
13	GO:0006470	BP	protein dephosphorylation	0.108333333	0.000999801
16	GO:0044772	BP	mitotic cell cycle phase transition	0.092485549	0.000988532
13	GO:0004896	MF	cytokine receptor activity	0.12037037	0.000976291
20	GO:0031396	BP	regulation of protein ubiquitination	0.08	0.000955828
12	GO:0032874	BP	positive regulation of stress-activated MAPK cascade	0.116504854	0.000955828
12	GO:0070304	BP	positive regulation of stress-activated protein kinase signaling cascade	0.116504854	0.000955828
13	GO:0002460	BP	adaptive immune response based on somatic recombination of immune receptors built from immunoglobulin superfamily domains	0.109243697	0.000923042
8	GO:0006662	BP	glycerol ether metabolic process	0.177777778	0.00089473
8	GO:0098636	CC	protein complex involved in cell adhesion	0.181818182	0.000888169
38	GO:0006812	BP	monoatomic cation transport	0.059190031	0.000846454
10	GO:0001540	MF	amyloid-beta binding	0.158730159	0.000843466
59	GO:0007010	BP	cytoskeleton organization	0.050687285	0.000832519
10	GO:0045670	BP	regulation of osteoclast differentiation	0.14084507	0.000817225
48	GO:0017111	MF	ribonucleoside triphosphate phosphatase activity	0.056140351	0.000811258
16	GO:0031334	BP	positive regulation of protein-containing complex assembly	0.094117647	0.000811055
21	GO:2001234	BP	negative regulation of apoptotic signaling pathway	0.078651685	0.000806544
12	GO:0032649	BP	regulation of type II interferon production	0.118811881	0.000800066
46	GO:0120036	BP	plasma membrane bounded cell projection organization	0.055155875	0.000800066
23	GO:0051962	BP	positive regulation of nervous system development	0.074675325	0.000793264
42	GO:0045596	BP	negative regulation of cell differentiation	0.056680162	0.000766372
23	GO:0070848	BP	response to growth factor	0.074918567	0.000756694
12	GO:2000106	BP	regulation of leukocyte apoptotic process	0.12	0.000728765
342	GO:0003824	MF	catalytic activity	0.035356146	0.000727462
16	GO:0043409	BP	negative regulation of MAPK cascade	0.095238095	0.000711272
25	GO:0001664	MF	G protein-coupled receptor binding	0.076923077	0.000700772
9	GO:0050771	BP	negative regulation of axonogenesis	0.160714286	0.000698824
12	GO:0098685	CC	Schaffer collateral - CA1 synapse	0.12244898	0.000696444
7	GO:1900744	BP	regulation of p38MAPK cascade	0.21875	0.000689442
7	GO:0002701	BP	negative regulation of production of molecular mediator of immune response	0.21875	0.000689442
6	GO:1901623	BP	regulation of lymphocyte chemotaxis	0.272727273	0.00068071
8	GO:0046485	BP	ether lipid metabolic process	0.186046512	0.00065223
8	GO:0033003	BP	regulation of mast cell activation	0.186046512	0.00065223
10	GO:0045071	BP	negative regulation of viral genome replication	0.144927536	0.000652056
32	GO:0046903	BP	secretion	0.065306122	0.000652056
30	GO:0046649	BP	lymphocyte activation	0.066079295	0.000641346
14	GO:0010594	BP	regulation of endothelial cell migration	0.106870229	0.000627941
1068	GO:0008150	BP	biological_process	0.030191666	0.000624095
129	GO:0032553	MF	ribonucleotide binding	0.042350624	0.000623726
3	GO:0035166	BP	post-embryonic hemopoiesis	1	0.00059293
18	GO:0007188	BP	adenylate cyclase-modulating G protein-coupled receptor signaling pathway	0.089108911	0.000584364
11	GO:0002690	BP	positive regulation of leukocyte chemotaxis	0.134146341	0.000556986
13	GO:0001936	BP	regulation of endothelial cell proliferation	0.115044248	0.000556986
8	GO:0006656	BP	phosphatidylcholine biosynthetic process	0.19047619	0.000556254
4	GO:0010818	BP	T cell chemotaxis	0.571428571	0.000556254
4	GO:2000501	BP	regulation of natural killer cell chemotaxis	0.571428571	0.000556254
16	GO:0045619	BP	regulation of lymphocyte differentiation	0.097560976	0.000546235
14	GO:0061138	BP	morphogenesis of a branching epithelium	0.108527132	0.000538079
26	GO:0071496	BP	cellular response to external stimulus	0.071625344	0.000538079
9	GO:0032722	BP	positive regulation of chemokine production	0.166666667	0.000536118
6	GO:0044344	BP	cellular response to fibroblast growth factor stimulus	0.285714286	0.000525024
43	GO:0010564	BP	regulation of cell cycle process	0.057333333	0.000517274
29	GO:0001558	BP	regulation of cell growth	0.06888361	0.000511134
22	GO:0071363	BP	cellular response to growth factor stimulus	0.079136691	0.000510873
17	GO:0046474	BP	glycerophospholipid biosynthetic process	0.093922652	0.000509568
7	GO:0004950	MF	chemokine receptor activity	0.269230769	0.000507368
7	GO:0001637	MF	G protein-coupled chemoattractant receptor activity	0.269230769	0.000507368
7	GO:0019957	MF	C-C chemokine binding	0.269230769	0.000507368
33	GO:0097435	BP	supramolecular fiber organization	0.065217391	0.000486967
24	GO:0032956	BP	regulation of actin cytoskeleton organization	0.075471698	0.00048182
46	GO:0008134	MF	transcription factor binding	0.059202059	0.000477559
144	GO:0097367	MF	carbohydrate derivative binding	0.041702867	0.000477559
14	GO:0002761	BP	regulation of myeloid leukocyte differentiation	0.11023622	0.000461146
18	GO:0045017	BP	glycerolipid biosynthetic process	0.090909091	0.000461146
18	GO:0071248	BP	cellular response to metal ion	0.090909091	0.000461146
18	GO:1903039	BP	positive regulation of leukocyte cell-cell adhesion	0.090909091	0.000461146
7	GO:0033006	BP	regulation of mast cell activation involved in immune response	0.233333333	0.000461146
13	GO:0061387	BP	regulation of extent of cell growth	0.118181818	0.000432581
14	GO:0050671	BP	positive regulation of lymphocyte proliferation	0.111111111	0.000423043
17	GO:0050866	BP	negative regulation of cell activation	0.095505618	0.000417571
41	GO:0005813	CC	centrosome	0.05942029	0.000414358
11	GO:0002718	BP	regulation of cytokine production involved in immune response	0.139240506	0.000405966
8	GO:0030517	BP	negative regulation of axon extension	0.2	0.000397162
22	GO:0002703	BP	regulation of leukocyte mediated immunity	0.080586081	0.000395999
17	GO:0003013	BP	circulatory system process	0.096045198	0.000390826
5	GO:0020005	CC	symbiont-containing vacuole membrane	0.416666667	0.000381691
31	GO:0002253	BP	activation of immune response	0.067245119	0.000371631
7	GO:0043304	BP	regulation of mast cell degranulation	0.24137931	0.000371457
7	GO:0046469	BP	platelet activating factor metabolic process	0.24137931	0.000371457
26	GO:0006644	BP	phospholipid metabolic process	0.073446328	0.00036553
35	GO:0031667	BP	response to nutrient levels	0.063752277	0.00035189
19	GO:0002822	BP	regulation of adaptive immune response based on somatic recombination of immune receptors built from immunoglobulin superfamily domains	0.089622642	0.000343964
18	GO:0010976	BP	positive regulation of neuron projection development	0.093264249	0.000336267
9	GO:0019956	MF	chemokine binding	0.204545455	0.000317007
124	GO:0009890	BP	negative regulation of biosynthetic process	0.042524005	0.000307038
22	GO:0006650	BP	glycerophospholipid metabolic process	0.082089552	0.000302972
87	GO:0140110	MF	transcription regulator activity	0.048066298	0.000302471
14	GO:0050728	BP	negative regulation of inflammatory response	0.114754098	0.000300759
39	GO:0051259	BP	protein complex oligomerization	0.06122449	0.000296489
7	GO:0006663	BP	platelet activating factor biosynthetic process	0.25	0.000295103
7	GO:0010718	BP	positive regulation of epithelial to mesenchymal transition	0.25	0.000295103
123	GO:0031327	BP	negative regulation of cellular biosynthetic process	0.04260478	0.000285045
16	GO:0070851	MF	growth factor receptor binding	0.113475177	0.00028359
17	GO:1903531	BP	negative regulation of secretion by cell	0.098837209	0.00027669
4	GO:0043305	BP	negative regulation of mast cell degranulation	0.666666667	0.000264553
40	GO:0040008	BP	regulation of growth	0.060882801	0.000250943
15	GO:0048660	BP	regulation of smooth muscle cell proliferation	0.110294118	0.000244564
50	GO:0032880	BP	regulation of protein localization	0.056433409	0.00023838
7	GO:0007205	BP	protein kinase C-activating G protein-coupled receptor signaling pathway	0.259259259	0.000230971
9	GO:0018904	BP	ether metabolic process	0.1875	0.000214179
32	GO:0044089	BP	positive regulation of cellular component biogenesis	0.068376068	0.000214179
5	GO:0002281	BP	macrophage activation involved in immune response	0.454545455	0.000213915
10	GO:0048020	MF	CCR chemokine receptor binding	0.188679245	0.000211766
16	GO:0003018	BP	vascular process in circulatory system	0.105960265	0.00021123
6	GO:0034405	BP	response to fluid shear stress	0.333333333	0.000211145
88	GO:0051649	BP	establishment of localization in cell	0.046733935	0.000209274
15	GO:0070665	BP	positive regulation of leukocyte proliferation	0.111940299	0.000208041
25	GO:0009410	BP	response to xenobiotic stimulus	0.078125	0.000195627
21	GO:0035239	BP	tube morphogenesis	0.0875	0.000188153
18	GO:0000902	BP	cell morphogenesis	0.097826087	0.000183224
13	GO:0006638	BP	neutral lipid metabolic process	0.128712871	0.000182718
122	GO:0010558	BP	negative regulation of macromolecule biosynthetic process	0.043155288	0.000182541
7	GO:0035335	BP	peptidyl-tyrosine dephosphorylation	0.269230769	0.000180789
10	GO:0002275	BP	myeloid cell activation involved in immune response	0.169491525	0.000178819
36	GO:0060627	BP	regulation of vesicle-mediated transport	0.065813528	0.000178574
160	GO:0043168	MF	anion binding	0.041440041	0.000178552
11	GO:1904035	BP	regulation of epithelial cell apoptotic process	0.152777778	0.000177249
13	GO:0006639	BP	acylglycerol metabolic process	0.13	0.00016546
15	GO:0030217	BP	T cell differentiation	0.114503817	0.000161205
25	GO:0036293	BP	response to decreased oxygen levels	0.079113924	0.000160964
19	GO:0051048	BP	negative regulation of secretion	0.095	0.000160605
21	GO:0051924	BP	regulation of calcium ion transport	0.088607595	0.000158634
11	GO:0071384	BP	cellular response to corticosteroid stimulus	0.154929577	0.000156051
16	GO:0002700	BP	regulation of production of molecular mediator of immune response	0.108843537	0.000155603
35	GO:0010817	BP	regulation of hormone levels	0.066162571	0.000153251
6	GO:0035457	BP	cellular response to interferon-alpha	0.352941176	0.000150599
34	GO:0071407	BP	cellular response to organic cyclic compound	0.067326733	0.000150481
17	GO:0002695	BP	negative regulation of leukocyte activation	0.104294479	0.000144276
16	GO:1903708	BP	positive regulation of hemopoiesis	0.109589041	0.000143903
16	GO:1902107	BP	positive regulation of leukocyte differentiation	0.109589041	0.000143903
42	GO:0098552	CC	side of membrane	0.06122449	0.000142333
34	GO:0055082	BP	intracellular chemical homeostasis	0.067594433	0.00014108
55	GO:0060341	BP	regulation of cellular localization	0.05511022	0.000140702
15	GO:0032946	BP	positive regulation of mononuclear cell proliferation	0.11627907	0.000137109
9	GO:0032720	BP	negative regulation of tumor necrosis factor production	0.2	0.00013067
35	GO:0051493	BP	regulation of cytoskeleton organization	0.066793893	0.000129273
12	GO:0048771	BP	tissue remodeling	0.144578313	0.000127408
23	GO:0016197	BP	endosomal transport	0.084870849	0.000123226
37	GO:0080135	BP	regulation of cellular response to stress	0.066308244	0.000123226
18	GO:0031345	BP	negative regulation of cell projection organization	0.101123596	0.000122934
14	GO:0010508	BP	positive regulation of autophagy	0.125	0.000122934
13	GO:0030516	BP	regulation of axon extension	0.134020619	0.000122934
13	GO:0062207	BP	regulation of pattern recognition receptor signaling pathway	0.134020619	0.000122934
29	GO:0050767	BP	regulation of neurogenesis	0.073791349	0.000122934
10	GO:0045669	BP	positive regulation of osteoblast differentiation	0.178571429	0.000116671
14	GO:1903038	BP	negative regulation of leukocyte cell-cell adhesion	0.126126126	0.000111381
115	GO:0051641	BP	cellular localization	0.044281864	0.000109225
33	GO:0007167	BP	enzyme-linked receptor protein signaling pathway	0.070663812	0.000109225
53	GO:0044087	BP	regulation of cellular component biogenesis	0.056684492	0.000108431
71	GO:0003700	MF	DNA-binding transcription factor activity	0.052670623	0.00010804
17	GO:0022408	BP	negative regulation of cell-cell adhesion	0.106918239	0.000107932
7	GO:0002724	BP	regulation of T cell cytokine production	0.291666667	0.000107932
7	GO:0072678	BP	T cell migration	0.291666667	0.000107932
11	GO:0071385	BP	cellular response to glucocorticoid stimulus	0.161764706	0.00010774
4	GO:0048569	BP	post-embryonic animal organ development	0.8	0.000102071
