# Supplementary material for: Structural Characterization of a Novel Galactoarabinan from Baphicacanthus cusia and Its Protective Effects Against Oxidative Stress and Inflammation via the PI3K/Akt and Nrf2/HO-1 Signaling Axes
Source: Antioxidants (Basel). 2026 Jun 19;15(6):770. doi: 10.3390/antiox15060770 (PMC13295634; doi:10.3390/antiox15060770)
Supplement: Supplementary file 1 [file antioxidants-15-00770-s001.zip › antioxidants-4336095-table S5.csv]

Table S5. List of Kyoto Encyclopedia of Genes and Genomes (KEGG) terms.
Number	Pathway ID	Pathway description	Rich factor	Padjust	First Category	Second Category
17	mmu05323	Rheumatoid arthritis	0.197674419	0.000250053	Human Diseases	Immune disease
23	mmu05418	Fluid shear stress and atherosclerosis	0.15862069	0.000261807	Human Diseases	Cardiovascular disease
21	mmu04380	Osteoclast differentiation	0.159090909	0.000550821	Organismal Systems	Development and regeneration
27	mmu05202	Transcriptional misregulation in cancer	0.135678392	0.000649954	Human Diseases	Cancer: overview
28	mmu05417	Lipid and atherosclerosis	0.12962963	0.000964107	Human Diseases	Cardiovascular disease
53	mmu05200	Pathways in cancer	0.098513011	0.00121796	Human Diseases	Cancer: overview
18	mmu04625	C-type lectin receptor signaling pathway	0.162162162	0.001247889	Organismal Systems	Immune system
34	mmu04010	MAPK signaling pathway	0.115254237	0.00131398	Environmental Information Processing	Signal transduction
27	mmu04015	Rap1 signaling pathway	0.126168224	0.001423117	Environmental Information Processing	Signal transduction
17	mmu04064	NF-kappa B signaling pathway	0.163461538	0.001430556	Environmental Information Processing	Signal transduction
23	mmu05164	Influenza A	0.13372093	0.001659323	Human Diseases	Infectious disease: viral
27	mmu05167	Kaposi sarcoma-associated herpesvirus infection	0.123853211	0.001727351	Human Diseases	Infectious disease: viral
38	mmu04151	PI3K-Akt signaling pathway	0.107648725	0.001760314	Environmental Information Processing	Signal transduction
24	mmu04062	Chemokine signaling pathway	0.127659574	0.002329905	Organismal Systems	Immune system
16	mmu05142	Chagas disease	0.158415842	0.002386918	Human Diseases	Infectious disease: parasitic
16	mmu04620	Toll-like receptor signaling pathway	0.156862745	0.00244219	Organismal Systems	Immune system
11	mmu05144	Malaria	0.203703704	0.00254725	Human Diseases	Infectious disease: parasitic
21	mmu05206	MicroRNAs in cancer	0.132075472	0.00293971	Human Diseases	Cancer: overview
13	mmu04623	Cytosolic DNA-sensing pathway	0.175675676	0.002972339	Organismal Systems	Immune system
12	mmu05140	Leishmaniasis	0.173913043	0.005217073	Human Diseases	Infectious disease: parasitic
14	mmu05222	Small cell lung cancer	0.152173913	0.007105578	Human Diseases	Cancer: specific types
15	mmu05146	Amoebiasis	0.144230769	0.007907446	Human Diseases	Infectious disease: parasitic
13	mmu04512	ECM-receptor interaction	0.149425287	0.012193319	Environmental Information Processing	Signaling molecules and interaction
20	mmu04630	JAK-STAT signaling pathway	0.117647059	0.014496903	Environmental Information Processing	Signal transduction
20	mmu04514	Cell adhesion molecules	0.116959064	0.014601868	Environmental Information Processing	Signaling molecules and interaction
14	mmu04933	AGE-RAGE signaling pathway in diabetic complications	0.14	0.014761771	Human Diseases	Endocrine and metabolic disease
8	mmu04216	Ferroptosis	0.2	0.015024278	Cellular Processes	Cell growth and death
4	mmu03266	Virion - Herpesvirus	0.4	0.015106609	Genetic Information Processing	Information processing in viruses
26	mmu05163	Human cytomegalovirus infection	0.104417671	0.015885084	Human Diseases	Infectious disease: viral
10	mmu00561	Glycerolipid metabolism	0.161290323	0.020019819	Metabolism	Lipid metabolism
17	mmu04936	Alcoholic liver disease	0.120567376	0.02062851	Human Diseases	Endocrine and metabolic disease
9	mmu04978	Mineral absorption	0.169811321	0.021037132	Organismal Systems	Digestive system
16	mmu04068	FoxO signaling pathway	0.123076923	0.021568866	Environmental Information Processing	Signal transduction
12	mmu05235	PD-L1 expression and PD-1 checkpoint pathway in cancer	0.139534884	0.023662979	Human Diseases	Cancer: overview
11	mmu05133	Pertussis	0.146666667	0.024038807	Human Diseases	Infectious disease: bacterial
21	mmu05205	Proteoglycans in cancer	0.104477612	0.033936001	Human Diseases	Cancer: overview
23	mmu04810	Regulation of actin cytoskeleton	0.101321586	0.034357204	Cellular Processes	Cell motility
12	mmu04610	Complement and coagulation cascades	0.131868132	0.03520047	Organismal Systems	Immune system
11	mmu04662	B cell receptor signaling pathway	0.1375	0.035378397	Organismal Systems	Immune system
9	mmu03250	Viral life cycle - HIV-1	0.152542373	0.037346771	Genetic Information Processing	Information processing in viruses
18	mmu04217	Necroptosis	0.107784431	0.040040598	Cellular Processes	Cell growth and death
9	mmu05134	Legionellosis	0.15	0.040897056	Human Diseases	Infectious disease: bacterial
10	mmu04115	p53 signaling pathway	0.138888889	0.044031595	Cellular Processes	Cell growth and death
12	mmu04137	Mitophagy - animal	0.125	0.046482227	Cellular Processes	Transport and catabolism
12	mmu05410	Hypertrophic cardiomyopathy	0.125	0.046482227	Human Diseases	Cardiovascular disease
22	mmu05169	Epstein-Barr virus infection	0.098654709	0.046867045	Human Diseases	Infectious disease: viral
20	mmu04510	Focal adhesion	0.101010101	0.048173176	Cellular Processes	Cellular community - eukaryotes
25	mmu04668	TNF signaling pathway	0.219298246	2.50050924273E-7	Environmental Information Processing	Signal transduction
24	mmu04640	Hematopoietic cell lineage	0.255319149	3.754333088E-8	Organismal Systems	Immune system
46	mmu04060	Cytokine-cytokine receptor interaction	0.15862069	4.49499159577E-8	Environmental Information Processing	Signaling molecules and interaction
20	mmu04657	IL-17 signaling pathway	0.217391304	8.70249831739E-6	Organismal Systems	Immune system
23	mmu04061	Viral protein interaction with cytokine and cytokine receptor	0.25	9.30825951021E-8	Environmental Information Processing	Signaling molecules and interaction
